# Supplementary material for: Costless metabolic secretions as drivers of interspecies interactions in microbial ecosystems
Source: Nat Commun. 2019 Jan 9;10:103. doi: 10.1038/s41467-018-07946-9 (PMC6327061; doi:10.1038/s41467-018-07946-9)
Supplement: Supplementary file 4 — Supplementary Data 1 [file 41467_2018_7946_MOESM4_ESM.xlsx]

## Sheet: Supplementary Data 1
Supplementary Data 1: Organisms used in pairwise simulations
Organisms used in core analysis
Model Name	Species	Genus	Family	Order	Class	Phylum	Domain	Metabolic Strategy	Strain	File Name	Number of Genes	Number of Metabolites	Number of Reactions	Number of Compartments	Reference
B_subtilis	Bacillus subtilis	Bacillus	Bacillaceae	Bacillales	Bacilli	Firmicutes	Bacteria	Facultative Anaerobe	168	iBsu1103	1103	1138	1437	2 (c,e)	1 (Henry et al. 2009)
E_coli	Escherichia coli	Escherichia	Enterobacteriaceae	Enterobacteriales	Gammaproteobacteria	Proteobacteria	Bacteria	Facultative Anaerobe	K-12 MG1655	iJO1366	1366	1136	2251	3 (c,e,p)	2 (Orth et al. 2011)
K_pneumoniae	Klebsiella pneumoniae	Klebsiella	Enterobacteriaceae	Enterobacteriales	Gammaproteobacteria	Proteobacteria	Bacteria	Facultative Anaerobe	MGH 78578	iYL1228	1229	1658	2262	3 (c,e,p)	3 (Liao et al. 2011)
L_lactis	Lactococcus lactis	Lactococcus	Streptococcaceae	Lactobacillales	Bacilli	Firmicutes	Bacteria	Facultative Anaerobe	MG1363	iNF517	516	650	754	2 (c,e)	4 (Flahaut et al. 2013)
M_extorquens	Methylobacterium extorquens	Methylobacterium	Methylobacteriaceae	Rhizobiales	Alphaproteobacteria	Proteobacteria	Bacteria	Facultative Anaerobe	AM1	M_extorquens	-	1074	1142	2 (c,e)	5 (Peyraud et al. 2011)
P_aeruginosa	Pseudomonas aeruginosa	Pseudomonas	Pseudomonadaceae	Pseudomonadales	Gammaproteobacteria	Proteobacteria	Bacteria	Facultative Anaerobe	PA01	iMO1056	1056	760	883	2 (c,e)	6 (Oberhardt et al. 2008)
P_gingivalis	Porphyromonas gingivalis	Porphyromonas	Porphyromonadaceae	Bacteroidales	Bacteroidetes	Bacteroidetes	Bacteria	Facultative Anaerobe	iVM679	iVM679		564	679	2 (c,e)	7 (Mazumdar et al. 2009)
R_sphaeroides	Rhodobacter sphaeroides	Rhodobacter	Rhodobacteriaceae	Rhodobacteriales	Alphaproteobacteria	Proteobacteria	Bacteria	Facultative Anaerobe	2.4.1	iRsp1095	1095	796	1158	3 (c,e,p)	8 (Imam et al. 2011)
S_boydii	Shigella boydii	Shigella	Enterobacteriaceae	Enterobacteriales	Gammaproteobacteria	Proteobacteria	Bacteria	Facultative Anaerobe	sb227	iSbBS512	1147	1912	2592	3 (c,e,p)	9 (Monk et al. 2013)
S_cerevisiae	Saccharomyces cerevisiae	Saccharomyces	Saccharomycetaceae	Saccharomycetales	Saccharomycotina	Ascomycota	Fungi	Facultative Anaerobe	Sc288	iAZ900	900	1597	1240	8 (c,e,r,g,m,n,p,v)	10 (Zomorrodi and Maranas 2010)
S_enterica	Salmonella enterica	Salmonella	Enterobacteriaceae	Enterobacteriales	Gammaproteobacteria	Proteobacteria	Bacteria	Facultative Anaerobe	LT2	STM_v1.0	1270	1119	2201	3 (c,e,p)	11 (Thiele et al. 2011)
S_oneidensis	Shewanella oneidensis	Shewanella	Shewanellaceae	Alteromonadales	Gammaproteobacteria	Proteobacteria	Bacteria	Facultative Anaerobe	MR-1	iSO783	783	774	634	2 (c,e)	12 (Pinchuk et al. 2010)
S_sp	Synechocystis sp. PCC6803	Synechocystis	Chroococcaceae	Chroococcales	Cyanobacteria	Cyanobacteria	Bacteria	Facultative Anaerobe	PCC6803	iJN678	678	795	863	3 (c,e,p)	13 (Nogales et al. 2012)
Z_mobilis	Zymomonas mobilis	Zymomonas	Sphingomonadaceae	Sphingomonadales	Alphaproteobacteria	Proteobacteria	Bacteria	Facultative Anaerobe	ZM4	iEM439	439	658	692	2 (c,e)	14 (Motamedian et al. 2016)
Organisms used in habitat binning analysis
Soil habitat (aerobic)
Model Name	Species	Genus	Family	Order	Class	Phylum	Domain	Metabolic Strategy	Strain	File Name	Genes	Metabolites	Reactions	Compartments	Reference
A_baylyi	Acinetobacter baylyi	Acinetobacter	Moraxellaceae	Pseudomonadales	Gammaproteobacteria	Proteobacteria	Bacteria	Obligate Aerobe	ADP1	iAbaylyiV4	774	701	875	3 (c,e,p)	15 (Durot et al. 2008)
A_nidulans	Aspergillus nidulans	Aspergillus	Trichocomaceae	Eurotiales	Eurotiomycetes	Ascomycota	Fungi	Obligate Aerobe		iHD666	666	732	794	4 (c,e,m,o)	16 (David et al. 2008)
B_cenocepacia	Burkholderia cenocepacia	Burkholderia	Burkholderiaceae	Burkholderiales	Betaproteobacteria	Proteobacteria	Bacteria	Obligate Aerobe	J2315	iKF1028	1028	834	859	2 (c,e)	17 (Fang et al. 2011)
B_subtilis	Bacillus subtilis	Bacillus	Bacillaceae	Bacillales	Bacilli	Firmicutes	Bacteria	Facultative Anaerobe	168	iBsu1103	1103	1138	1437	2 (c,e)	1 (Henry et al. 2009)
E_coli	Escherichia coli	Escherichia	Enterobacteriaceae	Enterobacteriales	Gammaproteobacteria	Proteobacteria	Bacteria	Facultative Anaerobe	K-12 MG1655	iJO1366	1366	1136	2251	3 (c,e,p)	2 (Orth et al. 2011)
K_pneumoniae	Klebsiella pneumoniae	Klebsiella	Enterobacteriaceae	Enterobacteriales	Gammaproteobacteria	Proteobacteria	Bacteria	Facultative Anaerobe	MGH 78578	iYL1228	1229	1658	2262	3 (c,e,p)	3 (Liao et al. 2011)
M_extorquens	Methylobacterium extorquens	Methylobacterium	Methylobacteriaceae	Rhizobiales	Alphaproteobacteria	Proteobacteria	Bacteria	Facultative Anaerobe	AM1	M_extorquens	-	1074	1142	2 (c,e)	5 (Peyraud et al. 2011)
P_aeruginosa	Pseudomonas aeruginosa	Pseudomonas	Pseudomonadaceae	Pseudomonadales	Gammaproteobacteria	Proteobacteria	Bacteria	Facultative Anaerobe	PA01	iMO1056	1056	760	883	2 (c,e)	6 (Oberhardt et al. 2008)
P_putida	Pseudomonas putida	Pseudomonas	Pseudomonadaceae	Pseudomonadales	Gammaproteobacteria	Proteobacteria	Bacteria	Obligate Aerobe	KT2440	iJN746	746	911	950	3 (c,e,p)	18 (Nogales et al. 2008)
S_cerevisiae	Saccharomyces cerevisiae	Saccharomyces	Saccharomycetaceae	Saccharomycetales	Saccharomycotina	Ascomycota	Fungi	Facultative Anaerobe	Sc288	iAZ900	900	1597	1240	8 (c,e,r,g,m,n,p,v)	10 (Zomorrodi and Maranas 2010)
S_enterica	Salmonella enterica	Salmonella	Enterobacteriaceae	Enterobacteriales	Gammaproteobacteria	Proteobacteria	Bacteria	Facultative Anaerobe	LT2	STM_v1.0	1270	1119	2201	3 (c,e,p)	11 (Thiele et al. 2011)
Y_lipolytica	Yarrowia lipolytica	Yarrowia	Dipodascaceae	Saccharomycetales	Saccharomycotina	Ascomycota	Fungi	Obligate Aerobe	H222	iMK735	735	1111	1336	2 (c,e)	19 (Kavšček et al. 2015)
Z_mobilis	Zymomonas mobilis	Zymomonas	Sphingomonadaceae	Sphingomonadales	Alphaproteobacteria	Proteobacteria	Bacteria	Facultative Anaerobe	ZM4	iEM439	439	658	692	2 (c,e)	14 (Motamedian et al. 2016)
Aquatic habitat (aerobic)
Model Name	Species	Genus	Family	Order	Class	Phylum	Domain	Metabolic Strategy	Strain	File Name	Genes	Metabolites	Reactions	Compartments	Reference
A_baylyi	Acinetobacter baylyi	Acinetobacter	Moraxellaceae	Pseudomonadales	Gammaproteobacteria	Proteobacteria	Bacteria	Obligate Aerobe	ADP1	iAbaylyiV4	774	701	875	3 (c,e,p)	15 (Durot et al. 2008)
B_cenocepacia	Burkholderia cenocepacia	Burkholderia	Burkholderiaceae	Burkholderiales	Betaproteobacteria	Proteobacteria	Bacteria	Obligate Aerobe	J2315	iKF1028	1028	834	859	2 (c,e)	17 (Fang et al. 2011)
E_coli	Escherichia coli	Escherichia	Enterobacteriaceae	Enterobacteriales	Gammaproteobacteria	Proteobacteria	Bacteria	Facultative Anaerobe	K-12 MG1655	iJO1366	1366	1136	2251	3 (c,e,p)	2 (Orth et al. 2011)
K_pneumoniae	Klebsiella pneumoniae	Klebsiella	Enterobacteriaceae	Enterobacteriales	Gammaproteobacteria	Proteobacteria	Bacteria	Facultative Anaerobe	MGH 78578	iYL1228	1229	1658	2262	3 (c,e,p)	3 (Liao et al. 2011)
P_aeruginosa	Pseudomonas aeruginosa	Pseudomonas	Pseudomonadaceae	Pseudomonadales	Gammaproteobacteria	Proteobacteria	Bacteria	Facultative Anaerobe	PA01	iMO1056	1056	760	883	2 (c,e)	6 (Oberhardt et al. 2008)
P_putida	Pseudomonas putida	Pseudomonas	Pseudomonadaceae	Pseudomonadales	Gammaproteobacteria	Proteobacteria	Bacteria	Obligate Aerobe	KT2440	iJN746	746	911	950	3 (c,e,p)	18 (Nogales et al. 2008)
R_sphaeroides	Rhodobacter sphaeroides	Rhodobacterr	Rhodobacteriaceae	Rhodobacteriales	Alphaproteobacteria	Proteobacteria	Bacteria	Facultative Anaerobe	2.4.1	iRsp1095	1095	796	1158	3 (c,e,p)	8 (Imam et al. 2011)
S_elongatus	Synechococcus elongatus	Synechococcus	Synechococcaceae	Synechococcales	Cyanobacteria	Cyanobacteria	Bacteria	Obligate Aerobe	PCC 7942	iJB785	785	768	850	7(e,p,c,u,cm,um,cx)	20 (Broddrick et al. 2016)
S_enterica	Salmonella enterica	Salmonella	Enterobacteriaceae	Enterobacteriales	Gammaproteobacteria	Proteobacteria	Bacteria	Facultative Anaerobe	LT2	STM_v1.0	1270	1119	2201	3 (c,e,p)	11 (Thiele et al. 2011)
S_oneidensis	Shewanella oneidensis	Shewanella	Shewanellaceae	Alteromonadales	Gammaproteobacteria	Proteobacteria	Bacteria	Facultative Anaerobe	MR-1	iSO783	783	774	634	2 (c,e)	12 (Pinchuk et al. 2010)
S_sp	Synechocystis sp. PCC6803	Synechocystis	Chroococcaceae	Chroococcales	Cyanobacteria	Cyanobacteria	Bacteria	Facultative Anaerobe	PCC6803	iJN678	678	795	863	3 (c,e,p)	13 (Nogales et al. 2012)
Y_lipolytica	Yarrowia lipolytica	Yarrowia	Dipodascaceae	Saccharomycetales	Saccharomycotina	Ascomycota	Fungi	Obligate Aerobe	H222	iMK735	735	1111	1336	2 (c,e)	19 (Kavšček et al. 2015)
Human gut habitat (anaerobic)
Model Name	Species	Genus	Family	Order	Class	Phylum	Domain	Metabolic Strategy	Strain	File Name	Genes	Metabolites	Reactions	Compartments	Reference
B_adolescentis	Bifidobacterium adolescentis	Bifidobacterium	Bifidobacteriaciae	Bifidobacteriales	Actinobacteria	Actinobacteria	Bacteria	Obligate Anaerobe	L2-32	iBif452.V01.00	452	702	699		21 (Shoaie et al. 2013)
B_subtilis	Bacillus subtilis	Bacillus	Bacillaceae	Bacillales	Bacilli	Firmicutes	Bacteria	Facultative Anaerobe	168	iBsu1103	1103	1138	1437	2 (c,e)	1 (Henry et al. 2009)
B_theta	Bacteroides thetaiotaomicron	Bacteroides	Bacteroidaceae	Bacteroidales	Bacteroidetes	Bacteroidetes	Bacteria	Obligate Anaerobe	638R	iBth801	991	1152	1488	2 (c,e)	21 (Shoaie et al. 2013)
C_beijerinckii	Clostridium beijerinckii	Clostridium	Clostridiaceae	Clostridiales	Clostridia	Firmicutes	Bacteria	Obligate Anaerobe	NCIMB 8052	iCB925	925	881	938	2 (c,e)	22 (Milne et al. 2011)
C_ljungdahlii	Clostridium ljungdahlii	Clostridium	Clostridiaceae	Clostridiales	Clostridia	Firmicutes	Bacteria	Obligate Anaerobe		iHN637	637	698	785	2 (c,e)	23 (Nagarajan et al. 2013)
E_coli	Escherichia coli	Escherichia	Enterobacteriaceae	Enterobacteriales	Gammaproteobacteria	Proteobacteria	Bacteria	Facultative Anaerobe	K-12 MG1655	iJO1366	1366	1136	2251	3 (c,e,p)	2 (Orth et al. 2011)
F_prausnitzii	Faecalibacterium prausnitzii	Faecalibacterium	Clostridiaceae	Clostridiales	Clostridia	Firmicutes	Bacteria	Obligate Anaerobe	A2-165	iFap484.V01.00	484	715	713		21 (Shoaie et al. 2013)
K_pneumoniae	Klebsiella pneumoniae	Klebsiella	Enterobacteriaceae	Enterobacteriales	Gammaproteobacteria	Proteobacteria	Bacteria	Facultative Anaerobe	MGH 78578	iYL1228	1229	1658	2262	3 (c,e,p)	3 (Liao et al. 2011)
L_lactis	Lactococcus lactis	Lactococcus	Streptococcaceae	Lactobacillales	Bacilli	Firmicutes	Bacteria	Facultative Anaerobe	MG1363	iNF517	516	650	754	2 (c,e)	4 (Flahaut et al. 2013)
M_barkeri	Methanosarcina barkeri	Methanosarcina	Methanosarcinaceae	Methanosarcinales	Methanomicrobia	Euryarchaeota	Archaea	Obligate Anaerobe	Fusaro	iMG746	746	719	741	2 (c,e)	24 (Gonnerman et al. 2013)
S_boydii	Shigella boydii	Shigella	Enterobacteriaceae	Enterobacteriales	Gammaproteobacteria	Proteobacteria	Bacteria	Facultative Anaerobe	sb227	iSbBS512	1147	1912	2592	3 (c,e,p)	9 (Monk et al. 2013)
S_enterica	Salmonella enterica	Salmonella	Enterobacteriaceae	Enterobacteriales	Gammaproteobacteria	Proteobacteria	Bacteria	Facultative Anaerobe	LT2	STM_v1.0	1270	1119	2201	3 (c,e,p)	11 (Thiele et al. 2011)
References
1	Henry, C. S., Zinner, J. F., Cohoon, M. P. & Stevens, R. L. iBsu1103: a new genome-scale metabolic model of Bacillus subtilis based on SEED annotations. Genome Biol. 10, R69 (2009).
2	Orth, J. D. et al. A comprehensive genome-scale reconstruction of Escherichia coli metabolism--2011. Mol. Syst. Biol. 7, 535 (2011).
3	Liao, Y. C. et al. An experimentally validated genome-scale metabolic reconstruction of Klebsiella pneumoniae MGH 78578, iYL1228. J. Bacteriol. 193, 1710–1717 (2011).
4	Flahaut, N. A. L. et al. Genome-scale metabolic model for Lactococcus lactis MG1363 and its application to the analysis of flavor formation. Appl. Microbiol. Biotechnol. 97, 8729–8739 (2013).
5	Peyraud, R. et al. Genome-scale reconstruction and system level investigation of the metabolic network of Methylobacterium extorquens AM1. BMC Syst. Biol. 5, (2011).
6	Oberhardt, M. A., Puchałka, J., Fryer, K. E., Martins dos Santos, V. A. P. & Papin, J. A. Genome-scale metabolic network analysis of the opportunistic pathogen Pseudomonas aeruginosa PAO1. J. Bacteriol. 190, 2790–803 (2008).
7	Mazumdar, V., Snitkin, E. S., Amar, S. & Segrè, D. Metabolic network model of a human oral pathogen. J. Bacteriol. 91, 74–90 (2009).
8	Imam, S. et al. IRsp1095: A genome-scale reconstruction of the Rhodobacter sphaeroides metabolic network. BMC Syst. Biol. 5, 116 (2011).
9	Monk, J. M. et al. Genome-scale metabolic reconstructions of multiple Escherichia coli strains highlight strain-specific adaptations to nutritional environments. Proc. Natl. Acad. Sci. 110, 20338–20343 (2013).
10	Zomorrodi, A. R. & Maranas, C. D. Improving the iMM904 S. cerevisiae metabolic model using essentiality and synthetic lethality data. BMC Syst. Biol. 4, 178 (2010).
11	Thiele, I. et al. A community effort towards a knowledge-base and mathematical model of the human pathogen Salmonella Typhimurium LT2. BMC Syst. Biol. 5, 8 (2011).
12	Pinchuk, G. E. et al. Constraint-Based Model of Shewanella oneidensis MR-1 Metabolism: A Tool for Data Analysis and Hypothesis Generation. PLoS Comput. Biol. 6, e1000822 (2010).
13	Nogales, J., Gudmundsson, S., Knight, E. M., Palsson, B. O. & Thiele, I. Detailing the optimality of photosynthesis in cyanobacteria through systems biology analysis. Proc. Natl. Acad. Sci. 109, 2678–2683 (2012).
14	Motamedian, E., Saeidi, M. & Shojaosadati, S. A. Reconstruction of a charge balanced genome-scale metabolic model to study the energy-uncoupled growth of Zymomonas mobilis ZM1. Mol. BioSyst. 12, 1241–1249 (2016).
15	Durot, M. et al. Iterative reconstruction of a global metabolic model of Acinetobacter baylyi ADP1 using high-throughput growth phenotype and gene essentiality data. BMC Syst. Biol. 2, 85 (2008).
16	David, H., Ozçelik, I. S., Hofmann, G. & Nielsen, J. Analysis of Aspergillus nidulans metabolism at the genome-scale. BMC Genomics 9, 163 (2008).
17	Fang, K. et al. Exploring the metabolic network of the epidemic pathogen Burkholderia cenocepacia J2315 via genome-scale reconstruction. BMC Syst. Biol. 5, 83 (2011).
18	Nogales, J., Palsson, B. Ø. & Thiele, I. A genome-scale metabolic reconstruction of Pseudomonas putida KT2440: iJN746 as a cell factory. BMC Syst. Biol. 2, 79 (2008).
19	Kavšček, M., Bhutada, G., Madl, T. & Natter, K. Optimization of lipid production with a genome-scale model of Yarrowia lipolytica. BMC Syst. Biol. 9, 72 (2015).
20	Broddrick, J. T. et al. Unique attributes of cyanobacterial metabolism revealed by improved genome-scale metabolic modeling and essential gene analysis. Proc. Natl. Acad. Sci. U. S. A. 113, E8344–E8353 (2016).
21	Shoaie, S. et al. Understanding the interactions between bacteria in the human gut through metabolic modeling. Sci. Rep. 3, 2532 (2013).
22	Milne, C. B. et al. Metabolic network reconstruction and genome-scale model of butanol-producing strain Clostridium beijerinckii NCIMB 8052. BMC Syst. Biol. 5, 130 (2011).
23	Nagarajan, H. et al. Characterizing acetogenic metabolism using a genome-scale metabolic reconstruction of Clostridium ljungdahlii. Microb. Cell Fact. 12, 118 (2013).
24	Gonnerman, M. C., Benedict, M. N., Feist, A. M., Metcalf, W. W. & Price, N. D. Genomically and biochemically accurate metabolic reconstruction of Methanosarcina barkeri Fusaro, iMG746. Biotechnol. J. 8, 1070–1079 (2013).
