# Supplementary material for: Costless metabolic secretions as drivers of interspecies interactions in microbial ecosystems
Source: Nat Commun. 2019 Jan 9;10:103. doi: 10.1038/s41467-018-07946-9 (PMC6327061; doi:10.1038/s41467-018-07946-9)
Supplement: Supplementary file 5 — Supplementary Data 2 [file 41467_2018_7946_MOESM5_ESM.xlsx]

## Sheet: Supplementary Data 2
Supplementary Data 2: dFBA results
Organism	Carbon Source	Oxygen	Secreted metabolites, 0.01 mM carbon source									Secreted metabolites, 20 mM carbon source									Secreted metabolites, 200 mM carbon source
B_subtilis	1,3-Propanediol	1	Glycine Betaine									Glycine Betaine									Glycine Betaine
B_subtilis	Acetate	1	Carbon Dioxide	Glycine Betaine								Carbon Dioxide	Glycine Betaine								Carbon Dioxide	Glycine Betaine
B_subtilis	Acetoacetate	1	Acetate	Carbon Dioxide	Glycine	L-Lysine						Acetate	Carbon Dioxide								Acetate	Carbon Dioxide
B_subtilis	N-Acetyl-D-glucosamine	1	Acetate	Carbon Dioxide	Formate	Glycine	Glycine Betaine					Acetate	Carbon Dioxide	Formate	Glycine	Glycine Betaine					Acetate	Carbon Dioxide	Formate	Glycine	Glycine Betaine
B_subtilis	N-Acetyl-D-mannosamine	1	Acetate	Carbon Dioxide	Formate	Glycine	Glycine Betaine					Acetate	Carbon Dioxide	Formate	Glycine	Glycine Betaine					Acetate	Carbon Dioxide	Formate	Glycine	Glycine Betaine
B_subtilis	Adenosine	1	Acetate	Carbon Dioxide	Formate	Glycine	Glycine Betaine	Xanthine				Acetate	Carbon Dioxide	Formate	Glycine	Glycine Betaine	Xanthine				Acetate	Carbon Dioxide	Formate	Glycine	Glycine Betaine	Xanthine
B_subtilis	2-Oxoglutarate	1	Carbon Dioxide	Formate	Glycine	Glycine Betaine	Isocitrate	Succinate				Carbon Dioxide	Formate	Glycine	Glycine Betaine	Isocitrate	Succinate				Carbon Dioxide	Formate	Glycine	Glycine Betaine	Isocitrate	Succinate
B_subtilis	D-Alanine	1	Acetate	Carbon Dioxide	Formate	Glycine	Glycine Betaine					Acetate	Carbon Dioxide	Formate	Glycine	Glycine Betaine					Acetate	Carbon Dioxide	Formate	Glycine	Glycine Betaine
B_subtilis	L-Alanine-L-Asparagine	1	Glycine Betaine									Glycine Betaine									Glycine Betaine
B_subtilis	L-Alanine-L-Glutamine	1	Glycine Betaine									Glycine Betaine									Glycine Betaine
B_subtilis	L-Alanine-L-Glutamate	1	Glycine Betaine									Glycine Betaine									Glycine Betaine
B_subtilis	L-Alanine-L-Histidine	1	Glycine Betaine									Glycine Betaine									Glycine Betaine
B_subtilis	L-Alanine-L-Leucine	1	Glycine Betaine									Glycine Betaine									Glycine Betaine
B_subtilis	L-Alanine-L-Threonine	1	Glycine Betaine									Glycine Betaine									Glycine Betaine
B_subtilis	L-Alanine	1	Acetate	Carbon Dioxide	Formate	Glycine	Glycine Betaine					Acetate	Carbon Dioxide	Formate	Glycine	Glycine Betaine					Acetate	Carbon Dioxide	Formate	Glycine	Glycine Betaine
B_subtilis	L-Arginine	1	Carbon Dioxide	Formate	Glycine Betaine	Isocitrate	Urea					Carbon Dioxide	Formate	Glycine Betaine	Isocitrate	Urea					Carbon Dioxide	Formate	Glycine Betaine	Isocitrate	Urea
B_subtilis	L-Asparagine	1	Carbon Dioxide	Formate	Glycine	Glycine Betaine	Succinate					Carbon Dioxide	Formate	Glycine	Glycine Betaine	Succinate					Carbon Dioxide	Formate	Glycine	Glycine Betaine	Succinate
B_subtilis	L-Aspartic acid	1	Carbon Dioxide	Formate	Glycine	Glycine Betaine	Succinate					Carbon Dioxide	Formate	Glycine	Glycine Betaine	Succinate					Carbon Dioxide	Formate	Glycine	Glycine Betaine	Succinate
B_subtilis	Butyrate	1	Glycine Betaine									Glycine Betaine									Glycine Betaine
B_subtilis	Cellobiose	1	Acetate	Carbon Dioxide	Formate	Glycine Betaine						Acetate	Carbon Dioxide	Formate	Glycine Betaine						Acetate	Carbon Dioxide	Formate	Glycine Betaine
B_subtilis	Citrate	1	Carbon Dioxide	Glycine	Glycine Betaine							Carbon Dioxide	Glycine	Glycine Betaine							Carbon Dioxide	Glycine	Glycine Betaine
B_subtilis	L-Cysteine	1	Glycine Betaine									Glycine Betaine									Glycine Betaine
B_subtilis	Deoxyadenosine	1	Glycine Betaine									Glycine Betaine									Glycine Betaine
B_subtilis	Dextrin	1	Acetate	Carbon Dioxide	Formate	Glycine Betaine						Acetate	Carbon Dioxide	Formate	Glycine Betaine						Acetate	Carbon Dioxide	Formate	Glycine Betaine
B_subtilis	Ethanol	1	Glycine Betaine									Glycine Betaine									Glycine Betaine
B_subtilis	D-Fructose 6-phosphate	1	Acetate	Carbon Dioxide	Formate	Glycine Betaine						Acetate	Carbon Dioxide	Formate	Glycine Betaine						Acetate	Carbon Dioxide	Formate	Glycine Betaine
B_subtilis	Formate	1	Carbon Dioxide	Glycine Betaine								Carbon Dioxide	Glycine Betaine								Carbon Dioxide	Glycine Betaine
B_subtilis	Fructose	1	Glycine Betaine									Glycine Betaine									Glycine Betaine
B_subtilis	L-Fucose	1	Glycine Betaine									Glycine Betaine									Glycine Betaine
B_subtilis	Fumarate	1	Acetate	Carbon Dioxide	Formate	Glycine	Glycine Betaine	Succinate				Acetate	Carbon Dioxide	Formate	Glycine	Glycine Betaine	Succinate				Acetate	Carbon Dioxide	Formate	Glycine	Glycine Betaine	Succinate
B_subtilis	D-Glucose 1-phosphate	1	Acetate	Carbon Dioxide	Formate	Glycine Betaine						Acetate	Carbon Dioxide	Formate	Glycine Betaine						Acetate	Carbon Dioxide	Formate	Glycine Betaine
B_subtilis	Glucose 6-phosphate	1	Acetate	Carbon Dioxide	Formate	Glycine Betaine						Acetate	Carbon Dioxide	Formate	Glycine Betaine						Acetate	Carbon Dioxide	Formate	Glycine Betaine
B_subtilis	D-Galactose	1	Acetate	Carbon Dioxide	Formate	Glycine Betaine						Acetate	Carbon Dioxide	Formate	Glycine Betaine						Acetate	Carbon Dioxide	Formate	Glycine Betaine
B_subtilis	D-Galactarate	1	Glycine Betaine									Glycine Betaine									Glycine Betaine
B_subtilis	D-Galactonate	1	Glycine Betaine									Glycine Betaine									Glycine Betaine
B_subtilis	D-Galacturonate	1	Acetate	Carbon Dioxide	Formate	Glycine Betaine						Acetate	Carbon Dioxide	Formate	Glycine Betaine						Acetate	Carbon Dioxide	Formate	Glycine Betaine
B_subtilis	D-Glucosamine 6-phosphate	1	Acetate	Carbon Dioxide	Formate	Glycine	Glycine Betaine					Acetate	Carbon Dioxide	Formate	Glycine	Glycine Betaine					Acetate	Carbon Dioxide	Formate	Glycine	Glycine Betaine
B_subtilis	D-Glucosamine	1	Acetate	Carbon Dioxide	Formate	Glycine	Glycine Betaine					Acetate	Carbon Dioxide	Formate	Glycine	Glycine Betaine					Acetate	Carbon Dioxide	Formate	Glycine	Glycine Betaine
B_subtilis	D-Glucose	1	Carbon Dioxide	Glycine Betaine								Carbon Dioxide	Glycine Betaine								Carbon Dioxide	Glycine Betaine
B_subtilis	D-Gluconate	1	Glycine Betaine									Glycine Betaine									Glycine Betaine
B_subtilis	D-Glucarate	1	Acetate	Carbon Dioxide	Formate	Glycine	Glycine Betaine					Acetate	Carbon Dioxide	Formate	Glycine	Glycine Betaine					Acetate	Carbon Dioxide	Formate	Glycine	Glycine Betaine
B_subtilis	D-Glucuronate	1	Acetate	Carbon Dioxide	Formate	Glycine Betaine						Acetate	Carbon Dioxide	Formate	Glycine Betaine						Acetate	Carbon Dioxide	Formate	Glycine Betaine
B_subtilis	L-Glutamine	1	Carbon Dioxide	Formate	Glycine	Glycine Betaine	Isocitrate	Urea				Carbon Dioxide	Formate	Glycine	Glycine Betaine	Isocitrate	Urea				Carbon Dioxide	Formate	Glycine	Glycine Betaine	Isocitrate	Urea
B_subtilis	L-Glutamate	1	Carbon Dioxide	Formate	Glycine	Glycine Betaine	Isocitrate	Succinate				Carbon Dioxide	Formate	Glycine	Glycine Betaine	Isocitrate	Succinate				Carbon Dioxide	Formate	Glycine	Glycine Betaine	Isocitrate
B_subtilis	Glutarate	1	Glycine Betaine									Glycine Betaine									Glycine Betaine
B_subtilis	Glyoxylate	1	Carbon Dioxide	Formate	Glycine Betaine							Carbon Dioxide	Formate	Glycine Betaine							Carbon Dioxide	Formate	Glycine Betaine
B_subtilis	Glycine-L-Asparagine	1	Glycine Betaine									Glycine Betaine									Glycine Betaine
B_subtilis	Glycine-L-Aspartic acid	1	Glycine Betaine									Glycine Betaine									Glycine Betaine
B_subtilis	L-Cysteine-Glycine	1	Glycine Betaine									Glycine Betaine									Glycine Betaine
B_subtilis	Glycine-L-Glutamine	1	Glycine Betaine									Glycine Betaine									Glycine Betaine
B_subtilis	Glycine-L-Glutamate	1	Glycine Betaine									Glycine Betaine									Glycine Betaine
B_subtilis	Glycine-L-Methionine	1	Glycine Betaine									Glycine Betaine									Glycine Betaine
B_subtilis	Glycine-L-Phenylalanine	1	Glycine Betaine									Glycine Betaine									Glycine Betaine
B_subtilis	Glycine-L-Proline	1	Glycine Betaine									Glycine Betaine									Glycine Betaine
B_subtilis	Glycine-L-Tyrosine	1	Glycine Betaine									Glycine Betaine									Glycine Betaine
B_subtilis	Glycine	1	Carbon Dioxide	Formate	Glycine Betaine							Carbon Dioxide	Formate	Glycine Betaine							Carbon Dioxide	Formate	Glycine Betaine
B_subtilis	Glycerol 3-phosphate	1	Acetate	Carbon Dioxide	Formate	Glycine	Glycine Betaine					Acetate	Carbon Dioxide	Formate	Glycine	Glycine Betaine					Acetate	Carbon Dioxide	Formate	Glycine	Glycine Betaine
B_subtilis	Glycerol	1	Acetate	Carbon Dioxide	Formate	Glycine Betaine						Acetate	Carbon Dioxide	Formate	Glycine Betaine						Acetate	Carbon Dioxide	Formate	Glycine Betaine
B_subtilis	Glycolate	1	Carbon Dioxide	Formate	Glycine Betaine							Carbon Dioxide	Formate	Glycine Betaine							Carbon Dioxide	Formate	Glycine Betaine
B_subtilis	L-Histidine	1	Carbon Dioxide	Formate	Glycine	Glycine Betaine	Isocitrate	Urea				Carbon Dioxide	Formate	Glycine	Glycine Betaine	Isocitrate	Urea				Carbon Dioxide	Formate	Glycine	Glycine Betaine	Isocitrate	Urea
B_subtilis	L-Isoleucine	1	Acetate	Carbon Dioxide	Formate	Glycine Betaine	Succinate	Urea				Acetate	Carbon Dioxide	Formate	Glycine Betaine	Succinate	Urea				Acetate	Carbon Dioxide	Formate	Glycine Betaine	Succinate	Urea
B_subtilis	Inosine	1	Acetate	Carbon Dioxide	Formate	Glycine Betaine	Urea	Xanthine				Acetate	Carbon Dioxide	Formate	Glycine Betaine	Urea	Xanthine				Acetate	Carbon Dioxide	Formate	Glycine Betaine	Urea	Xanthine
B_subtilis	D-Lactate	1	Glycine Betaine									Glycine Betaine									Glycine Betaine
B_subtilis	L-Lactate	1	Acetate	Carbon Dioxide	Formate	Glycine	Glycine Betaine					Acetate	Carbon Dioxide	Formate	Glycine	Glycine Betaine					Acetate	Carbon Dioxide	Formate	Glycine	Glycine Betaine
B_subtilis	Lactose	1	Acetate	Carbon Dioxide	Formate	Glycine Betaine						Acetate	Carbon Dioxide	Formate	Glycine Betaine						Acetate	Carbon Dioxide	Formate	Glycine Betaine
B_subtilis	L-Leucine	1	Glycine Betaine									Glycine Betaine									Glycine Betaine
B_subtilis	L-Lysine	1	Glycine Betaine									Glycine Betaine									Glycine Betaine
B_subtilis	L-Lyxose	1	Glycine Betaine									Glycine Betaine									Glycine Betaine
B_subtilis	Alpha Methyl D glucoside	1	Acetate	Carbon Dioxide	Formate	Glycine Betaine	Methanol					Acetate	Carbon Dioxide	Formate	Glycine Betaine	Methanol					Acetate	Carbon Dioxide	Formate	Glycine Betaine	Methanol
B_subtilis	D-Malate	1	Carbon Dioxide	Formate	Glycine	Glycine Betaine						Carbon Dioxide	Formate	Glycine	Glycine Betaine						Carbon Dioxide	Formate	Glycine	Glycine Betaine
B_subtilis	L-Malate	1	Acetate	Carbon Dioxide	Formate	Glycine	Glycine Betaine	Succinate				Acetate	Carbon Dioxide	Formate	Glycine	Glycine Betaine	Succinate				Acetate	Carbon Dioxide	Formate	Glycine	Glycine Betaine	Succinate
B_subtilis	Maltose	1	Acetate	Carbon Dioxide	Formate	Glycine Betaine						Acetate	Carbon Dioxide	Formate	Glycine Betaine						Acetate	Carbon Dioxide	Formate	Glycine Betaine
B_subtilis	Maltotriose	1	Acetate	Carbon Dioxide	Formate	Glycine Betaine						Acetate	Carbon Dioxide	Formate	Glycine Betaine						Acetate	Carbon Dioxide	Formate	Glycine Betaine
B_subtilis	D-Mannose	1	Acetate	Carbon Dioxide	Formate	Glycine Betaine						Acetate	Carbon Dioxide	Formate	Glycine Betaine						Acetate	Carbon Dioxide	Formate	Glycine Betaine
B_subtilis	Beta Methylglucoside	1	Acetate	Carbon Dioxide	Formate	Glycine Betaine	Methanol					Acetate	Carbon Dioxide	Formate	Glycine Betaine	Methanol					Acetate	Carbon Dioxide	Formate	Glycine Betaine	Methanol
B_subtilis	Melibiose	1	Acetate	Carbon Dioxide	Formate	Glycine Betaine						Acetate	Carbon Dioxide	Formate	Glycine Betaine						Acetate	Carbon Dioxide	Formate	Glycine Betaine
B_subtilis	L-Methionine-L-Alanine	1	Glycine Betaine									Glycine Betaine									Glycine Betaine
B_subtilis	L-Methionine	1	Glycine Betaine									Glycine Betaine									Glycine Betaine
B_subtilis	Mannitol	1	Acetate	Carbon Dioxide	Formate	Glycine Betaine						Acetate	Carbon Dioxide	Formate	Glycine Betaine						Acetate	Carbon Dioxide	Formate	Glycine Betaine
B_subtilis	Ornithine	1	Carbon Dioxide	Formate	Glycine Betaine	Isocitrate	Urea					Carbon Dioxide	Formate	Glycine Betaine	Isocitrate	Urea					Carbon Dioxide	Formate	Glycine Betaine	Isocitrate	Urea
B_subtilis	Phenylacetic acid	1	Glycine Betaine									Glycine Betaine									Glycine Betaine
B_subtilis	Phenethylamine	1	Glycine Betaine									Glycine Betaine									Glycine Betaine
B_subtilis	L-Phenylalanine	1	Glycine Betaine									Glycine Betaine									Glycine Betaine
B_subtilis	Pimelate	1	Glycine Betaine									Glycine Betaine									Glycine Betaine
B_subtilis	Propionate	1	Acetate	Carbon Dioxide	Formate	Glycine	Glycine Betaine	Succinate				Acetate	Carbon Dioxide	Formate	Glycine	Glycine Betaine	Succinate				Acetate	Carbon Dioxide	Formate	Glycine	Glycine Betaine	Succinate
B_subtilis	L-Proline	1	Carbon Dioxide	Formate	Glycine Betaine	Isocitrate	Urea					Carbon Dioxide	Formate	Glycine Betaine	Isocitrate	Urea					Carbon Dioxide	Formate	Glycine Betaine	Isocitrate	Urea
B_subtilis	Putrescine	1	Glycine Betaine									Glycine Betaine									Glycine Betaine
B_subtilis	Pyruvate	1	Acetate	Carbon Dioxide	Formate	Glycine	Glycine Betaine					Acetate	Carbon Dioxide	Formate	Glycine	Glycine Betaine					Acetate	Carbon Dioxide	Formate	Glycine	Glycine Betaine
B_subtilis	D-Ribose	1	Acetate	Carbon Dioxide	Formate	Glycine Betaine						Acetate	Carbon Dioxide	Formate	Glycine Betaine						Acetate	Carbon Dioxide	Formate	Glycine Betaine
B_subtilis	L-Rhamnose	1	Acetate	Carbon Dioxide	Formate	Glycine Betaine						Acetate	Carbon Dioxide	Formate	Glycine Betaine						Acetate	Carbon Dioxide	Formate	Glycine Betaine
B_subtilis	D-Sorbitol	1	Acetate	Carbon Dioxide	Formate	Glycine Betaine						Acetate	Carbon Dioxide	Formate	Glycine Betaine						Acetate	Carbon Dioxide	Formate	Glycine Betaine
B_subtilis	L-Serine	1	Acetate	Carbon Dioxide	Formate	Glycine	Glycine Betaine					Carbon Dioxide	Formate	Glycine	Glycine Betaine						Carbon Dioxide	Formate	Glycine	Glycine Betaine
B_subtilis	Spermidine	1	Glycine Betaine									Glycine Betaine									Glycine Betaine
B_subtilis	Succinate	1	Acetate	Carbon Dioxide	Formate	Glycine	Glycine Betaine					Acetate	Carbon Dioxide	Formate	Glycine	Glycine Betaine					Acetate	Carbon Dioxide	Formate	Glycine	Glycine Betaine
B_subtilis	Sucrose	1	Acetate	Carbon Dioxide	Formate	Glycine Betaine						Acetate	Carbon Dioxide	Formate	Glycine Betaine						Acetate	Carbon Dioxide	Formate	Glycine Betaine
B_subtilis	D-tartrate	1	Glycine Betaine									Glycine Betaine									Glycine Betaine
B_subtilis	L-tartrate	1	Glycine Betaine									Glycine Betaine									Glycine Betaine
B_subtilis	Tricarballylate	1	Glycine Betaine									Glycine Betaine									Glycine Betaine
B_subtilis	L-Threonine	1	Acetate	Carbon Dioxide	Glycine	Glycine Betaine						Acetate	Carbon Dioxide	Glycine	Glycine Betaine						Acetate	Carbon Dioxide	Glycine	Glycine Betaine
B_subtilis	Thymidine	1	Acetate	Carbon Dioxide	Formate	Glycine Betaine	Thymine					Acetate	Carbon Dioxide	Formate	Glycine Betaine	Thymine					Acetate	Carbon Dioxide	Formate	Glycine Betaine	Thymine
B_subtilis	Trehalose	1	Acetate	Carbon Dioxide	Formate	Glycine Betaine						Acetate	Carbon Dioxide	Formate	Glycine Betaine						Acetate	Carbon Dioxide	Formate	Glycine Betaine
B_subtilis	L-Tryptophan	1	Glycine Betaine									Glycine Betaine									Glycine Betaine
B_subtilis	Tyramine	1	Glycine Betaine									Glycine Betaine									Glycine Betaine
B_subtilis	L-Tyrosine	1	Glycine Betaine									Glycine Betaine									Glycine Betaine
B_subtilis	Uridine	1	Acetate	Carbon Dioxide	Formate	Glycine Betaine	Uracil					Acetate	Carbon Dioxide	Formate	Glycine Betaine	Uracil					Acetate	Carbon Dioxide	Formate	Glycine Betaine	Uracil
B_subtilis	L-Valine	1	Carbon Dioxide	Formate	Glycine Betaine	Succinate	Urea					Carbon Dioxide	Formate	Glycine Betaine	Succinate	Urea					Carbon Dioxide	Formate	Glycine Betaine	Succinate	Urea
B_subtilis	D-Xylose	1	Acetate	Carbon Dioxide	Formate	Glycine Betaine						Acetate	Carbon Dioxide	Formate	Glycine Betaine						Acetate	Carbon Dioxide	Formate	Glycine Betaine
B_subtilis	Xylitol	1	Glycine Betaine									Glycine Betaine									Glycine Betaine
E_coli	1,3-Propanediol	1
E_coli	Acetate	1	Carbon Dioxide	Formate		Nitrogen Dioxide						Carbon Dioxide	Formate		Nitrogen Dioxide						Carbon Dioxide	Formate		Nitrogen Dioxide
E_coli	Acetoacetate	1	Acetate	Carbon Dioxide	Formate		Nitrogen Dioxide					Acetate	Carbon Dioxide	Formate		Nitrogen Dioxide					Acetate	Carbon Dioxide	Formate		Nitrogen Dioxide
E_coli	N-Acetyl-D-glucosamine	1	Acetate	Carbon Dioxide	Formate		Nitrogen Dioxide					Acetate	Carbon Dioxide	Formate		Nitrogen Dioxide					Acetate	Carbon Dioxide	Formate		Nitrogen Dioxide
E_coli	N-Acetyl-D-mannosamine	1	Acetate	Carbon Dioxide	Formate		Nitrogen Dioxide					Acetate	Carbon Dioxide	Formate		Nitrogen Dioxide					Acetate	Carbon Dioxide	Formate		Nitrogen Dioxide
E_coli	Adenosine	1	Acetate	Adenine	Allantoin	Carbon Dioxide	Formate		Nitrogen Dioxide			Acetate	Adenine	Allantoin	Carbon Dioxide	Formate		Nitrogen Dioxide			Acetate	Adenine	Allantoin	Carbon Dioxide	Formate		Nitrogen Dioxide
E_coli	2-Oxoglutarate	1	Acetate	Carbon Dioxide	Formate		Nitrogen Dioxide					Acetate	Carbon Dioxide	Formate		Nitrogen Dioxide					Acetate	Carbon Dioxide	Formate		Nitrogen Dioxide
E_coli	D-Alanine	1	Acetate	Carbon Dioxide	Formate		Nitrogen Dioxide					Acetate	Carbon Dioxide	Formate		Nitrogen Dioxide					Acetate	Carbon Dioxide	Formate		Nitrogen Dioxide
E_coli	L-Alanine-L-Asparagine	1
E_coli	L-Alanine-L-Glutamine	1
E_coli	L-Alanine-L-Glutamate	1	Acetate	Carbon Dioxide	Formate	Glycolate		Nitrogen Dioxide				Acetate	Carbon Dioxide	Formate	Glycolate		Nitrogen Dioxide				Acetate	Carbon Dioxide	Formate	Glycolate		Nitrogen Dioxide
E_coli	L-Alanine-L-Histidine	1
E_coli	L-Alanine-L-Leucine	1
E_coli	L-Alanine-L-Threonine	1
E_coli	L-Alanine	1	Acetate	Carbon Dioxide	Formate		Nitrogen Dioxide					Acetate	Carbon Dioxide	Formate		Nitrogen Dioxide					Acetate	Carbon Dioxide	Formate		Nitrogen Dioxide
E_coli	L-Arginine	1	Acetate	Carbon Dioxide	Formate	Glycolate		Nitrogen Dioxide	Urea			Acetate	Carbon Dioxide	Formate	Glycolate		Nitrogen Dioxide	Urea			Acetate	Carbon Dioxide	Formate	Glycolate		Nitrogen Dioxide	Urea
E_coli	L-Asparagine	1	Carbon Dioxide	Formate		Nitrogen Dioxide						Carbon Dioxide	Formate		Nitrogen Dioxide						Carbon Dioxide	Formate		Nitrogen Dioxide
E_coli	L-Aspartic acid	1	Carbon Dioxide	Formate		Nitrogen Dioxide						Carbon Dioxide	Formate		Nitrogen Dioxide						Carbon Dioxide	Formate		Nitrogen Dioxide
E_coli	Butyrate	1	Carbon Dioxide		Nitrogen Dioxide							Carbon Dioxide		Nitrogen Dioxide							Carbon Dioxide		Nitrogen Dioxide
E_coli	Cellobiose	1
E_coli	Citrate	1	Acetate	Carbon Dioxide	Formate		Nitrogen Dioxide					Acetate	Carbon Dioxide	Formate		Nitrogen Dioxide					Acetate	Carbon Dioxide	Formate		Nitrogen Dioxide
E_coli	L-Cysteine	1	Carbon Dioxide	Formate	Hydrogen sulfide		Nitrogen Dioxide					Carbon Dioxide	Formate	Hydrogen sulfide		Nitrogen Dioxide					Carbon Dioxide	Formate	Hydrogen sulfide		Nitrogen Dioxide
E_coli	Deoxyadenosine	1
E_coli	Dextrin	1
E_coli	Ethanol	1	Carbon Dioxide			Nitrogen Dioxide						Carbon Dioxide			Nitrogen Dioxide						Carbon Dioxide			Nitrogen Dioxide
E_coli	D-Fructose 6-phosphate	1	Carbon Dioxide	Formate		Nitrogen Dioxide						Carbon Dioxide	Formate		Nitrogen Dioxide						Carbon Dioxide	Formate		Nitrogen Dioxide
E_coli	Formate	1	Allantoin									Allantoin									Allantoin
E_coli	Fructose	1
E_coli	L-Fucose	1	Carbon Dioxide	Formate		Nitrogen Dioxide						Carbon Dioxide	Formate		Nitrogen Dioxide						Carbon Dioxide	Formate		Nitrogen Dioxide
E_coli	Fumarate	1	Carbon Dioxide	Formate		Nitrogen Dioxide						Carbon Dioxide	Formate		Nitrogen Dioxide						Carbon Dioxide	Formate		Nitrogen Dioxide
E_coli	D-Glucose 1-phosphate	1	Carbon Dioxide	Formate		Nitrogen Dioxide						Carbon Dioxide	Formate		Nitrogen Dioxide						Carbon Dioxide	Formate		Nitrogen Dioxide
E_coli	Glucose 6-phosphate	1	Carbon Dioxide	Formate		Nitrogen Dioxide						Carbon Dioxide	Formate		Nitrogen Dioxide						Carbon Dioxide	Formate		Nitrogen Dioxide
E_coli	D-Galactose	1	Carbon Dioxide	Formate		Nitrogen Dioxide						Carbon Dioxide	Formate		Nitrogen Dioxide						Carbon Dioxide	Formate		Nitrogen Dioxide
E_coli	D-Galactarate	1	Acetate	Carbon Dioxide	Formate		Nitrogen Dioxide					Acetate	Carbon Dioxide	Formate		Nitrogen Dioxide					Acetate	Carbon Dioxide	Formate		Nitrogen Dioxide
E_coli	D-Galactonate	1	Carbon Dioxide	Formate		Nitrogen Dioxide						Carbon Dioxide	Formate		Nitrogen Dioxide						Carbon Dioxide	Formate		Nitrogen Dioxide
E_coli	D-Galacturonate	1	Acetate	Carbon Dioxide	Formate		Nitrogen Dioxide					Acetate	Carbon Dioxide	Formate		Nitrogen Dioxide					Acetate	Carbon Dioxide	Formate		Nitrogen Dioxide
E_coli	D-Glucosamine 6-phosphate	1	Carbon Dioxide	Formate		Nitrogen Dioxide						Carbon Dioxide	Formate		Nitrogen Dioxide						Carbon Dioxide	Formate		Nitrogen Dioxide
E_coli	D-Glucosamine	1	Carbon Dioxide	Formate		Nitrogen Dioxide						Carbon Dioxide	Formate		Nitrogen Dioxide						Carbon Dioxide	Formate		Nitrogen Dioxide
E_coli	D-Glucose	1	Carbon Dioxide	Formate		Nitrogen Dioxide						Carbon Dioxide	Formate		Nitrogen Dioxide						Carbon Dioxide	Formate		Nitrogen Dioxide
E_coli	D-Gluconate	1
E_coli	D-Glucarate	1	Acetate	Carbon Dioxide	Formate		Nitrogen Dioxide					Acetate	Carbon Dioxide	Formate		Nitrogen Dioxide					Acetate	Carbon Dioxide	Formate		Nitrogen Dioxide
E_coli	D-Glucuronate	1	Acetate	Carbon Dioxide	Formate		Nitrogen Dioxide					Acetate	Carbon Dioxide	Formate		Nitrogen Dioxide					Carbon Dioxide	Formate		Nitrogen Dioxide
E_coli	L-Glutamine	1	Acetate	Carbon Dioxide	Formate		Nitrogen Dioxide					Acetate	Carbon Dioxide	Formate		Nitrogen Dioxide					Acetate	Carbon Dioxide	Formate		Nitrogen Dioxide
E_coli	L-Glutamate	1	Acetate	Carbon Dioxide	Formate		Nitrogen Dioxide					Acetate	Carbon Dioxide	Formate		Nitrogen Dioxide					Acetate	Carbon Dioxide	Formate		Nitrogen Dioxide
E_coli	Glutarate	1
E_coli	Glyoxylate	1
E_coli	Glycine-L-Asparagine	1
E_coli	Glycine-L-Aspartic acid	1
E_coli	L-Cysteine-Glycine	1
E_coli	Glycine-L-Glutamine	1
E_coli	Glycine-L-Glutamate	1
E_coli	Glycine-L-Methionine	1
E_coli	Glycine-L-Phenylalanine	1
E_coli	Glycine-L-Proline	1
E_coli	Glycine-L-Tyrosine	1
E_coli	Glycine	1	Carbon Dioxide	Formate								Carbon Dioxide	Formate								Carbon Dioxide	Formate
E_coli	Glycerol 3-phosphate	1	Carbon Dioxide			Nitrogen Dioxide						Carbon Dioxide			Nitrogen Dioxide						Carbon Dioxide			Nitrogen Dioxide
E_coli	Glycerol	1	Carbon Dioxide			Nitrogen Dioxide						Carbon Dioxide			Nitrogen Dioxide						Carbon Dioxide			Nitrogen Dioxide
E_coli	Glycolate	1	Carbon Dioxide	Formate		Nitrogen Dioxide						Carbon Dioxide	Formate		Nitrogen Dioxide						Carbon Dioxide	Formate		Nitrogen Dioxide
E_coli	L-Histidine	1
E_coli	L-Isoleucine	1
E_coli	Inosine	1	Allantoin	Carbon Dioxide	Formate		Nitrogen Dioxide					Allantoin	Carbon Dioxide	Formate		Nitrogen Dioxide					Allantoin	Carbon Dioxide	Formate		Nitrogen Dioxide
E_coli	D-Lactate	1	Carbon Dioxide	Formate		Nitrogen Dioxide						Carbon Dioxide	Formate		Nitrogen Dioxide						Carbon Dioxide	Formate		Nitrogen Dioxide
E_coli	L-Lactate	1	Carbon Dioxide	Formate		Nitrogen Dioxide						Carbon Dioxide	Formate		Nitrogen Dioxide						Carbon Dioxide	Formate		Nitrogen Dioxide
E_coli	Lactose	1	Acetate	Carbon Dioxide								Acetate	Carbon Dioxide								Acetate	Carbon Dioxide
E_coli	L-Leucine	1
E_coli	L-Lysine	1
E_coli	L-Lyxose	1	Carbon Dioxide			Nitrogen Dioxide						Carbon Dioxide			Nitrogen Dioxide						Carbon Dioxide			Nitrogen Dioxide
E_coli	Alpha Methyl D glucoside	1
E_coli	D-Malate	1	Carbon Dioxide	Formate		Nitrogen Dioxide						Carbon Dioxide	Formate		Nitrogen Dioxide						Carbon Dioxide	Formate		Nitrogen Dioxide
E_coli	L-Malate	1	Carbon Dioxide	Formate		Nitrogen Dioxide						Carbon Dioxide	Formate		Nitrogen Dioxide						Carbon Dioxide	Formate		Nitrogen Dioxide
E_coli	Maltose	1	Acetate	Carbon Dioxide								Acetate	Carbon Dioxide								Acetate	Carbon Dioxide
E_coli	Maltotriose	1	Acetate	Carbon Dioxide	Formate	Glycolate						Acetate	Carbon Dioxide	Formate	Glycolate						Acetate	Carbon Dioxide	Formate	Glycolate
E_coli	D-Mannose	1	Carbon Dioxide	Formate		Nitrogen Dioxide						Carbon Dioxide	Formate		Nitrogen Dioxide						Carbon Dioxide	Formate		Nitrogen Dioxide
E_coli	Beta Methylglucoside	1
E_coli	Melibiose	1	Acetate	Carbon Dioxide								Acetate	Carbon Dioxide								Acetate	Carbon Dioxide
E_coli	L-Methionine-L-Alanine	1
E_coli	L-Methionine	1
E_coli	Mannitol	1	Carbon Dioxide	Formate		Nitrogen Dioxide						Carbon Dioxide	Formate		Nitrogen Dioxide						Carbon Dioxide	Formate		Nitrogen Dioxide
E_coli	Ornithine	1	Acetate	Carbon Dioxide	Formate	Glycolate		Nitrogen Dioxide				Acetate	Carbon Dioxide	Formate	Glycolate		Nitrogen Dioxide				Acetate	Carbon Dioxide	Formate	Glycolate		Nitrogen Dioxide
E_coli	Phenylacetic acid	1
E_coli	Phenethylamine	1	Acetate	Carbon Dioxide	Formate	Glycolate	Hydrogen peroxide		Nitrogen Dioxide			Acetate	Carbon Dioxide	Formate	Glycolate	Hydrogen peroxide		Nitrogen Dioxide			Acetate	Carbon Dioxide	Formate	Glycolate	Hydrogen peroxide		Nitrogen Dioxide
E_coli	L-Phenylalanine	1
E_coli	Pimelate	1
E_coli	Propionate	1	Acetate	Carbon Dioxide	Formate		Nitrogen Dioxide					Acetate	Carbon Dioxide	Formate		Nitrogen Dioxide					Acetate	Carbon Dioxide	Formate		Nitrogen Dioxide
E_coli	L-Proline	1	Carbon Dioxide	Formate	Glycolate	Hexanoate		Nitrogen Dioxide				Carbon Dioxide	Formate	Glycolate	Hexanoate		Nitrogen Dioxide				Carbon Dioxide	Formate	Hexanoate		Nitrogen Dioxide
E_coli	Putrescine	1	Acetate	Carbon Dioxide	Formate	Glycolate		Nitrogen Dioxide				Carbon Dioxide	Formate	Glycolate		Nitrogen Dioxide					Carbon Dioxide	Formate	Glycolate		Nitrogen Dioxide
E_coli	Pyruvate	1	Carbon Dioxide	Formate		Nitrogen Dioxide						Carbon Dioxide	Formate		Nitrogen Dioxide						Carbon Dioxide	Formate		Nitrogen Dioxide
E_coli	D-Ribose	1	Carbon Dioxide	Formate		Nitrogen Dioxide						Carbon Dioxide	Formate		Nitrogen Dioxide						Carbon Dioxide	Formate		Nitrogen Dioxide
E_coli	L-Rhamnose	1	Carbon Dioxide	Formate		Nitrogen Dioxide						Carbon Dioxide	Formate		Nitrogen Dioxide						Carbon Dioxide	Formate		Nitrogen Dioxide
E_coli	D-Sorbitol	1	Carbon Dioxide	Formate		Nitrogen Dioxide						Carbon Dioxide	Formate		Nitrogen Dioxide						Carbon Dioxide	Formate		Nitrogen Dioxide
E_coli	L-Serine	1	Carbon Dioxide	Formate		Nitrogen Dioxide						Carbon Dioxide	Formate		Nitrogen Dioxide						Carbon Dioxide	Formate		Nitrogen Dioxide
E_coli	Spermidine	1
E_coli	Succinate	1	Acetate	Carbon Dioxide	Formate		Nitrogen Dioxide					Acetate	Carbon Dioxide	Formate		Nitrogen Dioxide					Acetate	Carbon Dioxide	Formate		Nitrogen Dioxide
E_coli	Sucrose	1	Acetate	Carbon Dioxide								Acetate	Carbon Dioxide								Acetate	Carbon Dioxide
E_coli	D-tartrate	1	Carbon Dioxide	Formate								Carbon Dioxide	Formate								Carbon Dioxide	Formate
E_coli	L-tartrate	1	Carbon Dioxide	Formate								Carbon Dioxide	Formate								Carbon Dioxide	Formate
E_coli	Tricarballylate	1
E_coli	L-Threonine	1	Acetate	Carbon Dioxide	Formate		Nitrogen Dioxide					Acetate	Carbon Dioxide	Formate		Nitrogen Dioxide					Acetate	Carbon Dioxide	Formate		Nitrogen Dioxide
E_coli	Thymidine	1	Carbon Dioxide	Formate		Nitrogen Dioxide	Thymine					Carbon Dioxide	Formate		Nitrogen Dioxide	Thymine					Carbon Dioxide	Formate		Nitrogen Dioxide	Thymine
E_coli	Trehalose	1	Acetate	Carbon Dioxide								Acetate	Carbon Dioxide								Acetate	Carbon Dioxide
E_coli	L-Tryptophan	1	Carbon Dioxide	Formate	Indole		Nitrogen Dioxide					Carbon Dioxide	Formate	Indole		Nitrogen Dioxide					Carbon Dioxide	Formate	Indole		Nitrogen Dioxide
E_coli	Tyramine	1
E_coli	L-Tyrosine	1
E_coli	Uridine	1	Carbon Dioxide			Nitrogen Dioxide	Uracil					Carbon Dioxide			Nitrogen Dioxide	Uracil					Carbon Dioxide			Nitrogen Dioxide	Uracil
E_coli	L-Valine	1
E_coli	D-Xylose	1	Carbon Dioxide			Nitrogen Dioxide						Carbon Dioxide			Nitrogen Dioxide						Carbon Dioxide			Nitrogen Dioxide
E_coli	Xylitol	1
K_pneumoniae	1,3-Propanediol	1
K_pneumoniae	Acetate	1	Carbon Dioxide	Formate								Carbon Dioxide									Carbon Dioxide	Formate
K_pneumoniae	Acetoacetate	1
K_pneumoniae	N-Acetyl-D-glucosamine	1	Acetate	Carbon Dioxide								Acetate	Carbon Dioxide								Acetate	Carbon Dioxide
K_pneumoniae	N-Acetyl-D-mannosamine	1
K_pneumoniae	Adenosine	1	Acetate	Adenine	Carbon Dioxide							Acetate	Adenine	Carbon Dioxide							Acetate	Adenine	Carbon Dioxide
K_pneumoniae	2-Oxoglutarate	1
K_pneumoniae	D-Alanine	1	Acetate	Carbon Dioxide	Formate							Acetate	Carbon Dioxide	Formate							Acetate	Carbon Dioxide	Formate
K_pneumoniae	L-Alanine-L-Asparagine	1
K_pneumoniae	L-Alanine-L-Glutamine	1
K_pneumoniae	L-Alanine-L-Glutamate	1
K_pneumoniae	L-Alanine-L-Histidine	1
K_pneumoniae	L-Alanine-L-Leucine	1
K_pneumoniae	L-Alanine-L-Threonine	1
K_pneumoniae	L-Alanine	1	Acetate	Carbon Dioxide	Formate							Acetate	Carbon Dioxide	Formate							Acetate	Carbon Dioxide	Formate
K_pneumoniae	L-Arginine	1	Acetate	Carbon Dioxide	Formate	Urea						Acetate	Carbon Dioxide	Formate	Urea						Acetate	Carbon Dioxide	Formate	Urea
K_pneumoniae	L-Asparagine	1	Acetate	Carbon Dioxide	Formate							Acetate	Carbon Dioxide	Formate							Acetate	Carbon Dioxide	Formate
K_pneumoniae	L-Aspartic acid	1	Acetate	Carbon Dioxide	Formate							Acetate	Carbon Dioxide	Formate							Acetate	Carbon Dioxide	Formate
K_pneumoniae	Butyrate	1
K_pneumoniae	Cellobiose	1	Acetate	Carbon Dioxide	Ethanol							Acetate	Carbon Dioxide	Ethanol							Acetate	Carbon Dioxide	Ethanol
K_pneumoniae	Citrate	1	Acetate	Carbon Dioxide	Formate							Acetate	Carbon Dioxide	Formate							Acetate	Carbon Dioxide	Formate
K_pneumoniae	L-Cysteine	1
K_pneumoniae	Deoxyadenosine	1
K_pneumoniae	Dextrin	1
K_pneumoniae	Ethanol	1	Acetate	Carbon Dioxide								Acetate	Carbon Dioxide								Acetate	Carbon Dioxide
K_pneumoniae	D-Fructose 6-phosphate	1	Acetate	Carbon Dioxide	Glycerol							Acetate	Carbon Dioxide								Acetate	Carbon Dioxide
K_pneumoniae	Formate	1
K_pneumoniae	Fructose	1
K_pneumoniae	L-Fucose	1	(R)-Propane-1,2-diol	Acetate	Carbon Dioxide							(R)-Propane-1,2-diol	Acetate	Carbon Dioxide							(R)-Propane-1,2-diol	Acetate	Carbon Dioxide
K_pneumoniae	Fumarate	1
K_pneumoniae	D-Glucose 1-phosphate	1	Acetate	Carbon Dioxide								Acetate	Carbon Dioxide								Acetate	Carbon Dioxide
K_pneumoniae	Glucose 6-phosphate	1	Acetate	Carbon Dioxide								Acetate	Carbon Dioxide								Acetate	Carbon Dioxide
K_pneumoniae	D-Galactose	1	Acetate	Carbon Dioxide								Acetate	Carbon Dioxide								Acetate	Carbon Dioxide
K_pneumoniae	D-Galactarate	1	Acetate	Carbon Dioxide	Formate							Acetate	Carbon Dioxide	Formate							Acetate	Carbon Dioxide	Formate
K_pneumoniae	D-Galactonate	1	Acetate	Carbon Dioxide								Acetate	Carbon Dioxide								Acetate	Carbon Dioxide
K_pneumoniae	D-Galacturonate	1	Acetate	Carbon Dioxide								Acetate	Carbon Dioxide								Acetate	Carbon Dioxide
K_pneumoniae	D-Glucosamine 6-phosphate	1	Acetate	Carbon Dioxide	Glycerol							Acetate	Carbon Dioxide								Acetate	Carbon Dioxide
K_pneumoniae	D-Glucosamine	1	Acetate	Carbon Dioxide								Acetate	Carbon Dioxide								Acetate	Carbon Dioxide
K_pneumoniae	D-Glucose	1	Acetate	Carbon Dioxide								Acetate	Carbon Dioxide								Acetate	Carbon Dioxide
K_pneumoniae	D-Gluconate	1
K_pneumoniae	D-Glucarate	1	Acetate	Carbon Dioxide	Formate							Acetate	Carbon Dioxide	Formate							Acetate	Carbon Dioxide	Formate
K_pneumoniae	D-Glucuronate	1	Acetate	Carbon Dioxide								Acetate	Carbon Dioxide								Acetate	Carbon Dioxide
K_pneumoniae	L-Glutamine	1	Acetate	Carbon Dioxide	Formate							Acetate	Carbon Dioxide	Formate							Acetate	Carbon Dioxide	Formate
K_pneumoniae	L-Glutamate	1	Acetate	Carbon Dioxide	Formate							Acetate	Carbon Dioxide	Formate							Acetate	Carbon Dioxide	Formate
K_pneumoniae	Glutarate	1
K_pneumoniae	Glyoxylate	1
K_pneumoniae	Glycine-L-Asparagine	1
K_pneumoniae	Glycine-L-Aspartic acid	1
K_pneumoniae	L-Cysteine-Glycine	1
K_pneumoniae	Glycine-L-Glutamine	1
K_pneumoniae	Glycine-L-Glutamate	1
K_pneumoniae	Glycine-L-Methionine	1
K_pneumoniae	Glycine-L-Phenylalanine	1
K_pneumoniae	Glycine-L-Proline	1	Acetate	Carbon Dioxide	L-Proline							Acetate	Carbon Dioxide	L-Proline							Acetate	Carbon Dioxide	L-Proline
K_pneumoniae	Glycine-L-Tyrosine	1
K_pneumoniae	Glycine	1	Carbon Dioxide	Formate								Carbon Dioxide	Formate								Carbon Dioxide	Formate
K_pneumoniae	Glycerol 3-phosphate	1	Acetate	Carbon Dioxide								Acetate	Carbon Dioxide								Acetate	Carbon Dioxide
K_pneumoniae	Glycerol	1	Acetate	Carbon Dioxide								Acetate	Carbon Dioxide								Acetate	Carbon Dioxide
K_pneumoniae	Glycolate	1
K_pneumoniae	L-Histidine	1	Acetate	Carbon Dioxide	Formate							Acetate	Carbon Dioxide	Formate							Acetate	Carbon Dioxide	Formate
K_pneumoniae	L-Isoleucine	1
K_pneumoniae	Inosine	1	Acetate	Adenine	Carbon Dioxide	Glycolate						Acetate	Adenine	Carbon Dioxide							Acetate	Adenine	Carbon Dioxide
K_pneumoniae	D-Lactate	1	Acetate	Carbon Dioxide	Formate							Acetate	Carbon Dioxide	Formate							Acetate	Carbon Dioxide	Formate
K_pneumoniae	L-Lactate	1	Acetate	Carbon Dioxide	Formate							Acetate	Carbon Dioxide	Formate							Acetate	Carbon Dioxide	Formate
K_pneumoniae	Lactose	1	Acetate	Carbon Dioxide	Ethanol	D-Galactose						Acetate	Carbon Dioxide	Ethanol							Acetate	Carbon Dioxide	Ethanol
K_pneumoniae	L-Leucine	1
K_pneumoniae	L-Lysine	1
K_pneumoniae	L-Lyxose	1	Acetate	Carbon Dioxide								Acetate	Carbon Dioxide								Acetate	Carbon Dioxide
K_pneumoniae	Alpha Methyl D glucoside	1
K_pneumoniae	D-Malate	1
K_pneumoniae	L-Malate	1	Acetate	Carbon Dioxide	Formate							Acetate	Carbon Dioxide	Formate							Acetate	Carbon Dioxide	Formate
K_pneumoniae	Maltose	1	Acetate	Carbon Dioxide	Ethanol	Glycerol						Acetate	Carbon Dioxide	Ethanol	Glycerol						Acetate	Carbon Dioxide	Ethanol
K_pneumoniae	Maltotriose	1	Acetate	Carbon Dioxide	Ethanol	Glycerol						Acetate	Carbon Dioxide	Ethanol	Glycerol						Acetate	Carbon Dioxide	Ethanol	Glycerol
K_pneumoniae	D-Mannose	1	Acetate	Carbon Dioxide								Acetate	Carbon Dioxide								Acetate	Carbon Dioxide
K_pneumoniae	Beta Methylglucoside	1
K_pneumoniae	Melibiose	1	Acetate	Carbon Dioxide	Ethanol							Acetate	Carbon Dioxide	Ethanol							Acetate	Carbon Dioxide	Ethanol
K_pneumoniae	L-Methionine-L-Alanine	1
K_pneumoniae	L-Methionine	1
K_pneumoniae	Mannitol	1	Acetate	Carbon Dioxide	Ethanol							Acetate	Carbon Dioxide	Ethanol							Acetate	Carbon Dioxide	Ethanol
K_pneumoniae	Ornithine	1	Acetate		Carbon Dioxide	Formate						Acetate		Carbon Dioxide	Formate						Acetate		Carbon Dioxide	Formate
K_pneumoniae	Phenylacetic acid	1
K_pneumoniae	Phenethylamine	1
K_pneumoniae	L-Phenylalanine	1
K_pneumoniae	Pimelate	1
K_pneumoniae	Propionate	1
K_pneumoniae	L-Proline	1	Carbon Dioxide									Carbon Dioxide									Carbon Dioxide
K_pneumoniae	Putrescine	1	Carbon Dioxide									Carbon Dioxide									Carbon Dioxide
K_pneumoniae	Pyruvate	1	Carbon Dioxide	Formate								Carbon Dioxide	Formate								Carbon Dioxide	Formate
K_pneumoniae	D-Ribose	1	Acetate	Carbon Dioxide								Acetate	Carbon Dioxide								Acetate	Carbon Dioxide
K_pneumoniae	L-Rhamnose	1	(R)-Propane-1,2-diol	Acetate	Carbon Dioxide							(R)-Propane-1,2-diol	Acetate	Carbon Dioxide							(R)-Propane-1,2-diol	Acetate	Carbon Dioxide
K_pneumoniae	D-Sorbitol	1	Acetate	Carbon Dioxide	Ethanol							Acetate	Carbon Dioxide	Ethanol							Acetate	Carbon Dioxide	Ethanol
K_pneumoniae	L-Serine	1	Carbon Dioxide	Formate								Carbon Dioxide	Formate								Carbon Dioxide	Formate
K_pneumoniae	Spermidine	1
K_pneumoniae	Succinate	1
K_pneumoniae	Sucrose	1	Acetate	Carbon Dioxide	Ethanol	Glycerol						Acetate	Carbon Dioxide	Ethanol	Glycerol						Acetate	Carbon Dioxide	Ethanol
K_pneumoniae	D-tartrate	1
K_pneumoniae	L-tartrate	1
K_pneumoniae	Tricarballylate	1
K_pneumoniae	L-Threonine	1
K_pneumoniae	Thymidine	1	Acetate	Carbon Dioxide		Thymine						Acetate	Carbon Dioxide		Thymine						Acetate	Carbon Dioxide		Thymine
K_pneumoniae	Trehalose	1	Acetate	Carbon Dioxide	Ethanol	Glycerol						Acetate	Carbon Dioxide	Ethanol	Glycerol						Acetate	Carbon Dioxide	Ethanol
K_pneumoniae	L-Tryptophan	1
K_pneumoniae	Tyramine	1
K_pneumoniae	L-Tyrosine	1
K_pneumoniae	Uridine	1	Acetate	Carbon Dioxide		Uracil						Acetate	Carbon Dioxide		Uracil						Acetate	Carbon Dioxide		Uracil
K_pneumoniae	L-Valine	1
K_pneumoniae	D-Xylose	1	Acetate	Carbon Dioxide								Acetate	Carbon Dioxide								Acetate	Carbon Dioxide
K_pneumoniae	Xylitol	1
L_lactis	1,3-Propanediol	1
L_lactis	Acetate	1
L_lactis	Acetoacetate	1
L_lactis	N-Acetyl-D-glucosamine	1
L_lactis	N-Acetyl-D-mannosamine	1
L_lactis	Adenosine	1
L_lactis	2-Oxoglutarate	1
L_lactis	D-Alanine	1
L_lactis	L-Alanine-L-Asparagine	1
L_lactis	L-Alanine-L-Glutamine	1
L_lactis	L-Alanine-L-Glutamate	1
L_lactis	L-Alanine-L-Histidine	1
L_lactis	L-Alanine-L-Leucine	1
L_lactis	L-Alanine-L-Threonine	1
L_lactis	L-Alanine	1
L_lactis	L-Arginine	1
L_lactis	L-Asparagine	1
L_lactis	L-Aspartic acid	1
L_lactis	Butyrate	1
L_lactis	Cellobiose	1
L_lactis	Citrate	1
L_lactis	L-Cysteine	1
L_lactis	Deoxyadenosine	1
L_lactis	Dextrin	1
L_lactis	Ethanol	1
L_lactis	D-Fructose 6-phosphate	1
L_lactis	Formate	1
L_lactis	Fructose	1
L_lactis	L-Fucose	1
L_lactis	Fumarate	1
L_lactis	D-Glucose 1-phosphate	1
L_lactis	Glucose 6-phosphate	1
L_lactis	D-Galactose	1
L_lactis	D-Galactarate	1
L_lactis	D-Galactonate	1
L_lactis	D-Galacturonate	1
L_lactis	D-Glucosamine 6-phosphate	1
L_lactis	D-Glucosamine	1
L_lactis	D-Glucose	1
L_lactis	D-Gluconate	1
L_lactis	D-Glucarate	1
L_lactis	D-Glucuronate	1
L_lactis	L-Glutamine	1
L_lactis	L-Glutamate	1
L_lactis	Glutarate	1
L_lactis	Glyoxylate	1
L_lactis	Glycine-L-Asparagine	1
L_lactis	Glycine-L-Aspartic acid	1
L_lactis	L-Cysteine-Glycine	1
L_lactis	Glycine-L-Glutamine	1
L_lactis	Glycine-L-Glutamate	1
L_lactis	Glycine-L-Methionine	1
L_lactis	Glycine-L-Phenylalanine	1
L_lactis	Glycine-L-Proline	1
L_lactis	Glycine-L-Tyrosine	1
L_lactis	Glycine	1
L_lactis	Glycerol 3-phosphate	1
L_lactis	Glycerol	1
L_lactis	Glycolate	1
L_lactis	L-Histidine	1
L_lactis	L-Isoleucine	1
L_lactis	Inosine	1
L_lactis	D-Lactate	1
L_lactis	L-Lactate	1
L_lactis	Lactose	1
L_lactis	L-Leucine	1
L_lactis	L-Lysine	1
L_lactis	L-Lyxose	1
L_lactis	Alpha Methyl D glucoside	1
L_lactis	D-Malate	1
L_lactis	L-Malate	1
L_lactis	Maltose	1
L_lactis	Maltotriose	1
L_lactis	D-Mannose	1
L_lactis	Beta Methylglucoside	1
L_lactis	Melibiose	1
L_lactis	L-Methionine-L-Alanine	1
L_lactis	L-Methionine	1
L_lactis	Mannitol	1
L_lactis	Ornithine	1
L_lactis	Phenylacetic acid	1
L_lactis	Phenethylamine	1
L_lactis	L-Phenylalanine	1
L_lactis	Pimelate	1
L_lactis	Propionate	1
L_lactis	L-Proline	1
L_lactis	Putrescine	1
L_lactis	Pyruvate	1
L_lactis	D-Ribose	1
L_lactis	L-Rhamnose	1
L_lactis	D-Sorbitol	1
L_lactis	L-Serine	1
L_lactis	Spermidine	1
L_lactis	Succinate	1
L_lactis	Sucrose	1
L_lactis	D-tartrate	1
L_lactis	L-tartrate	1
L_lactis	Tricarballylate	1
L_lactis	L-Threonine	1
L_lactis	Thymidine	1
L_lactis	Trehalose	1
L_lactis	L-Tryptophan	1
L_lactis	Tyramine	1
L_lactis	L-Tyrosine	1
L_lactis	Uridine	1
L_lactis	L-Valine	1
L_lactis	D-Xylose	1
L_lactis	Xylitol	1
M_extorquens	1,3-Propanediol	1
M_extorquens	Acetate	1
M_extorquens	Acetoacetate	1
M_extorquens	N-Acetyl-D-glucosamine	1
M_extorquens	N-Acetyl-D-mannosamine	1
M_extorquens	Adenosine	1
M_extorquens	2-Oxoglutarate	1
M_extorquens	D-Alanine	1
M_extorquens	L-Alanine-L-Asparagine	1
M_extorquens	L-Alanine-L-Glutamine	1
M_extorquens	L-Alanine-L-Glutamate	1
M_extorquens	L-Alanine-L-Histidine	1
M_extorquens	L-Alanine-L-Leucine	1
M_extorquens	L-Alanine-L-Threonine	1
M_extorquens	L-Alanine	1
M_extorquens	L-Arginine	1
M_extorquens	L-Asparagine	1
M_extorquens	L-Aspartic acid	1
M_extorquens	Butyrate	1
M_extorquens	Cellobiose	1
M_extorquens	Citrate	1
M_extorquens	L-Cysteine	1
M_extorquens	Deoxyadenosine	1
M_extorquens	Dextrin	1
M_extorquens	Ethanol	1
M_extorquens	D-Fructose 6-phosphate	1
M_extorquens	Formate	1
M_extorquens	Fructose	1
M_extorquens	L-Fucose	1
M_extorquens	Fumarate	1
M_extorquens	D-Glucose 1-phosphate	1
M_extorquens	Glucose 6-phosphate	1
M_extorquens	D-Galactose	1
M_extorquens	D-Galactarate	1
M_extorquens	D-Galactonate	1
M_extorquens	D-Galacturonate	1
M_extorquens	D-Glucosamine 6-phosphate	1
M_extorquens	D-Glucosamine	1
M_extorquens	D-Glucose	1
M_extorquens	D-Gluconate	1
M_extorquens	D-Glucarate	1
M_extorquens	D-Glucuronate	1
M_extorquens	L-Glutamine	1
M_extorquens	L-Glutamate	1
M_extorquens	Glutarate	1
M_extorquens	Glyoxylate	1
M_extorquens	Glycine-L-Asparagine	1
M_extorquens	Glycine-L-Aspartic acid	1
M_extorquens	L-Cysteine-Glycine	1
M_extorquens	Glycine-L-Glutamine	1
M_extorquens	Glycine-L-Glutamate	1
M_extorquens	Glycine-L-Methionine	1
M_extorquens	Glycine-L-Phenylalanine	1
M_extorquens	Glycine-L-Proline	1
M_extorquens	Glycine-L-Tyrosine	1
M_extorquens	Glycine	1
M_extorquens	Glycerol 3-phosphate	1
M_extorquens	Glycerol	1
M_extorquens	Glycolate	1
M_extorquens	L-Histidine	1
M_extorquens	L-Isoleucine	1
M_extorquens	Inosine	1
M_extorquens	D-Lactate	1
M_extorquens	L-Lactate	1
M_extorquens	Lactose	1
M_extorquens	L-Leucine	1
M_extorquens	L-Lysine	1
M_extorquens	L-Lyxose	1
M_extorquens	Alpha Methyl D glucoside	1
M_extorquens	D-Malate	1
M_extorquens	L-Malate	1
M_extorquens	Maltose	1
M_extorquens	Maltotriose	1
M_extorquens	D-Mannose	1
M_extorquens	Beta Methylglucoside	1
M_extorquens	Melibiose	1
M_extorquens	L-Methionine-L-Alanine	1
M_extorquens	L-Methionine	1
M_extorquens	Mannitol	1
M_extorquens	Ornithine	1
M_extorquens	Phenylacetic acid	1
M_extorquens	Phenethylamine	1
M_extorquens	L-Phenylalanine	1
M_extorquens	Pimelate	1
M_extorquens	Propionate	1
M_extorquens	L-Proline	1
M_extorquens	Putrescine	1
M_extorquens	Pyruvate	1
M_extorquens	D-Ribose	1
M_extorquens	L-Rhamnose	1
M_extorquens	D-Sorbitol	1
M_extorquens	L-Serine	1
M_extorquens	Spermidine	1
M_extorquens	Succinate	1
M_extorquens	Sucrose	1
M_extorquens	D-tartrate	1
M_extorquens	L-tartrate	1
M_extorquens	Tricarballylate	1
M_extorquens	L-Threonine	1
M_extorquens	Thymidine	1
M_extorquens	Trehalose	1
M_extorquens	L-Tryptophan	1
M_extorquens	Tyramine	1
M_extorquens	L-Tyrosine	1
M_extorquens	Uridine	1
M_extorquens	L-Valine	1
M_extorquens	D-Xylose	1
M_extorquens	Xylitol	1
P_aeruginosa	1,3-Propanediol	1
P_aeruginosa	Acetate	1	Carbon Dioxide	Glycolaldehyde	Urea							Carbon Dioxide	Glycolaldehyde	Urea							Carbon Dioxide	Glycolaldehyde	Urea
P_aeruginosa	Acetoacetate	1
P_aeruginosa	N-Acetyl-D-glucosamine	1
P_aeruginosa	N-Acetyl-D-mannosamine	1
P_aeruginosa	Adenosine	1
P_aeruginosa	2-Oxoglutarate	1
P_aeruginosa	D-Alanine	1
P_aeruginosa	L-Alanine-L-Asparagine	1
P_aeruginosa	L-Alanine-L-Glutamine	1
P_aeruginosa	L-Alanine-L-Glutamate	1
P_aeruginosa	L-Alanine-L-Histidine	1
P_aeruginosa	L-Alanine-L-Leucine	1
P_aeruginosa	L-Alanine-L-Threonine	1
P_aeruginosa	L-Alanine	1
P_aeruginosa	L-Arginine	1
P_aeruginosa	L-Asparagine	1	Acetate	Carbon Dioxide	Glycolaldehyde	Urea						Acetate	Carbon Dioxide	Glycolaldehyde	Urea						Acetate	Carbon Dioxide	Glycolaldehyde	Urea
P_aeruginosa	L-Aspartic acid	1
P_aeruginosa	Butyrate	1
P_aeruginosa	Cellobiose	1
P_aeruginosa	Citrate	1
P_aeruginosa	L-Cysteine	1
P_aeruginosa	Deoxyadenosine	1
P_aeruginosa	Dextrin	1
P_aeruginosa	Ethanol	1	Carbon Dioxide	Glycolaldehyde	Nitrogen	Nitrogen Dioxide						Carbon Dioxide	Glycolaldehyde	Nitrogen	Nitrogen Dioxide						Carbon Dioxide	Glycolaldehyde	Nitrogen	Nitrogen Dioxide
P_aeruginosa	D-Fructose 6-phosphate	1
P_aeruginosa	Formate	1
P_aeruginosa	Fructose	1
P_aeruginosa	L-Fucose	1
P_aeruginosa	Fumarate	1
P_aeruginosa	D-Glucose 1-phosphate	1
P_aeruginosa	Glucose 6-phosphate	1
P_aeruginosa	D-Galactose	1
P_aeruginosa	D-Galactarate	1
P_aeruginosa	D-Galactonate	1
P_aeruginosa	D-Galacturonate	1
P_aeruginosa	D-Glucosamine 6-phosphate	1
P_aeruginosa	D-Glucosamine	1
P_aeruginosa	D-Glucose	1	Acetate	Carbon Dioxide	Glycolaldehyde	Nitrogen	Nitrogen Dioxide					Acetate	Carbon Dioxide	Glycolaldehyde	Nitrogen	Nitrogen Dioxide					Acetate	Carbon Dioxide	Glycolaldehyde	Nitrogen	Nitrogen Dioxide
P_aeruginosa	D-Gluconate	1
P_aeruginosa	D-Glucarate	1
P_aeruginosa	D-Glucuronate	1
P_aeruginosa	L-Glutamine	1
P_aeruginosa	L-Glutamate	1
P_aeruginosa	Glutarate	1
P_aeruginosa	Glyoxylate	1
P_aeruginosa	Glycine-L-Asparagine	1
P_aeruginosa	Glycine-L-Aspartic acid	1
P_aeruginosa	L-Cysteine-Glycine	1
P_aeruginosa	Glycine-L-Glutamine	1
P_aeruginosa	Glycine-L-Glutamate	1
P_aeruginosa	Glycine-L-Methionine	1
P_aeruginosa	Glycine-L-Phenylalanine	1
P_aeruginosa	Glycine-L-Proline	1
P_aeruginosa	Glycine-L-Tyrosine	1
P_aeruginosa	Glycine	1	Carbon Dioxide	Glycolaldehyde	Urea							Carbon Dioxide	Glycolaldehyde	Urea							Carbon Dioxide	Glycolaldehyde	Urea
P_aeruginosa	Glycerol 3-phosphate	1
P_aeruginosa	Glycerol	1
P_aeruginosa	Glycolate	1
P_aeruginosa	L-Histidine	1
P_aeruginosa	L-Isoleucine	1	Acetate	Carbon Dioxide	Glycolaldehyde	Nitrogen	Nitrogen Dioxide	Succinate	Urea			Acetate	Carbon Dioxide	Glycolaldehyde	Nitrogen	Nitrogen Dioxide	Succinate	Urea			Acetate	Carbon Dioxide	Glycolaldehyde	Nitrogen	Nitrogen Dioxide	Succinate	Urea
P_aeruginosa	Inosine	1
P_aeruginosa	D-Lactate	1
P_aeruginosa	L-Lactate	1
P_aeruginosa	Lactose	1
P_aeruginosa	L-Leucine	1	Acetate	Carbon Dioxide	Glycolaldehyde	Nitrogen	Nitrogen Dioxide					Acetate	Carbon Dioxide	Glycolaldehyde	Nitrogen	Nitrogen Dioxide					Acetate	Carbon Dioxide	Glycolaldehyde	Nitrogen	Nitrogen Dioxide
P_aeruginosa	L-Lysine	1	Acetate	Carbon Dioxide	Glycolaldehyde	Nitrogen						Acetate	Carbon Dioxide	Glycolaldehyde	Nitrogen						Acetate	Carbon Dioxide	Glycolaldehyde	Nitrogen
P_aeruginosa	L-Lyxose	1
P_aeruginosa	Alpha Methyl D glucoside	1
P_aeruginosa	D-Malate	1
P_aeruginosa	L-Malate	1
P_aeruginosa	Maltose	1
P_aeruginosa	Maltotriose	1
P_aeruginosa	D-Mannose	1
P_aeruginosa	Beta Methylglucoside	1
P_aeruginosa	Melibiose	1
P_aeruginosa	L-Methionine-L-Alanine	1
P_aeruginosa	L-Methionine	1
P_aeruginosa	Mannitol	1	Acetate	Carbon Dioxide	Glycolaldehyde		Nitrogen					Acetate	Carbon Dioxide	Glycolaldehyde		Nitrogen					Acetate	Carbon Dioxide	Glycolaldehyde		Nitrogen
P_aeruginosa	Ornithine	1
P_aeruginosa	Phenylacetic acid	1
P_aeruginosa	Phenethylamine	1
P_aeruginosa	L-Phenylalanine	1	Acetate	Carbon Dioxide	Glycolaldehyde	Nitrogen Dioxide						Acetate	Carbon Dioxide	Glycolaldehyde	Nitrogen Dioxide						Acetate	Carbon Dioxide	Glycolaldehyde	Nitrogen Dioxide
P_aeruginosa	Pimelate	1
P_aeruginosa	Propionate	1
P_aeruginosa	L-Proline	1
P_aeruginosa	Putrescine	1
P_aeruginosa	Pyruvate	1
P_aeruginosa	D-Ribose	1
P_aeruginosa	L-Rhamnose	1
P_aeruginosa	D-Sorbitol	1
P_aeruginosa	L-Serine	1
P_aeruginosa	Spermidine	1	Acetate	Carbon Dioxide	Glycolaldehyde	Nitrogen	Succinate	Urea				Acetate	Carbon Dioxide	Glycolaldehyde	Nitrogen	Succinate	Urea				Acetate	Carbon Dioxide	Glycolaldehyde	Nitrogen	Succinate	Urea
P_aeruginosa	Succinate	1
P_aeruginosa	Sucrose	1
P_aeruginosa	D-tartrate	1
P_aeruginosa	L-tartrate	1
P_aeruginosa	Tricarballylate	1
P_aeruginosa	L-Threonine	1
P_aeruginosa	Thymidine	1
P_aeruginosa	Trehalose	1
P_aeruginosa	L-Tryptophan	1
P_aeruginosa	Tyramine	1
P_aeruginosa	L-Tyrosine	1	Acetate	Carbon Dioxide	Glycolaldehyde	Nitrogen	Nitrogen Dioxide					Acetate	Carbon Dioxide	Glycolaldehyde	Nitrogen	Nitrogen Dioxide					Acetate	Carbon Dioxide	Glycolaldehyde	Nitrogen	Nitrogen Dioxide
P_aeruginosa	Uridine	1
P_aeruginosa	L-Valine	1
P_aeruginosa	D-Xylose	1
P_aeruginosa	Xylitol	1
P_gingivalis	1,3-Propanediol	1
P_gingivalis	Acetate	1
P_gingivalis	Acetoacetate	1
P_gingivalis	N-Acetyl-D-glucosamine	1
P_gingivalis	N-Acetyl-D-mannosamine	1
P_gingivalis	Adenosine	1
P_gingivalis	2-Oxoglutarate	1
P_gingivalis	D-Alanine	1
P_gingivalis	L-Alanine-L-Asparagine	1
P_gingivalis	L-Alanine-L-Glutamine	1
P_gingivalis	L-Alanine-L-Glutamate	1
P_gingivalis	L-Alanine-L-Histidine	1
P_gingivalis	L-Alanine-L-Leucine	1
P_gingivalis	L-Alanine-L-Threonine	1
P_gingivalis	L-Alanine	1
P_gingivalis	L-Arginine	1
P_gingivalis	L-Asparagine	1
P_gingivalis	L-Aspartic acid	1
P_gingivalis	Butyrate	1
P_gingivalis	Cellobiose	1
P_gingivalis	Citrate	1
P_gingivalis	L-Cysteine	1
P_gingivalis	Deoxyadenosine	1
P_gingivalis	Dextrin	1
P_gingivalis	Ethanol	1
P_gingivalis	D-Fructose 6-phosphate	1
P_gingivalis	Formate	1
P_gingivalis	Fructose	1
P_gingivalis	L-Fucose	1
P_gingivalis	Fumarate	1
P_gingivalis	D-Glucose 1-phosphate	1
P_gingivalis	Glucose 6-phosphate	1
P_gingivalis	D-Galactose	1
P_gingivalis	D-Galactarate	1
P_gingivalis	D-Galactonate	1
P_gingivalis	D-Galacturonate	1
P_gingivalis	D-Glucosamine 6-phosphate	1
P_gingivalis	D-Glucosamine	1
P_gingivalis	D-Glucose	1
P_gingivalis	D-Gluconate	1
P_gingivalis	D-Glucarate	1
P_gingivalis	D-Glucuronate	1
P_gingivalis	L-Glutamine	1
P_gingivalis	L-Glutamate	1
P_gingivalis	Glutarate	1
P_gingivalis	Glyoxylate	1
P_gingivalis	Glycine-L-Asparagine	1
P_gingivalis	Glycine-L-Aspartic acid	1
P_gingivalis	L-Cysteine-Glycine	1
P_gingivalis	Glycine-L-Glutamine	1
P_gingivalis	Glycine-L-Glutamate	1
P_gingivalis	Glycine-L-Methionine	1
P_gingivalis	Glycine-L-Phenylalanine	1
P_gingivalis	Glycine-L-Proline	1
P_gingivalis	Glycine-L-Tyrosine	1
P_gingivalis	Glycine	1
P_gingivalis	Glycerol 3-phosphate	1
P_gingivalis	Glycerol	1
P_gingivalis	Glycolate	1
P_gingivalis	L-Histidine	1
P_gingivalis	L-Isoleucine	1
P_gingivalis	Inosine	1
P_gingivalis	D-Lactate	1
P_gingivalis	L-Lactate	1
P_gingivalis	Lactose	1
P_gingivalis	L-Leucine	1
P_gingivalis	L-Lysine	1
P_gingivalis	L-Lyxose	1
P_gingivalis	Alpha Methyl D glucoside	1
P_gingivalis	D-Malate	1
P_gingivalis	L-Malate	1
P_gingivalis	Maltose	1
P_gingivalis	Maltotriose	1
P_gingivalis	D-Mannose	1
P_gingivalis	Beta Methylglucoside	1
P_gingivalis	Melibiose	1
P_gingivalis	L-Methionine-L-Alanine	1
P_gingivalis	L-Methionine	1
P_gingivalis	Mannitol	1
P_gingivalis	Ornithine	1
P_gingivalis	Phenylacetic acid	1
P_gingivalis	Phenethylamine	1
P_gingivalis	L-Phenylalanine	1
P_gingivalis	Pimelate	1
P_gingivalis	Propionate	1
P_gingivalis	L-Proline	1
P_gingivalis	Putrescine	1
P_gingivalis	Pyruvate	1
P_gingivalis	D-Ribose	1
P_gingivalis	L-Rhamnose	1
P_gingivalis	D-Sorbitol	1
P_gingivalis	L-Serine	1
P_gingivalis	Spermidine	1
P_gingivalis	Succinate	1
P_gingivalis	Sucrose	1
P_gingivalis	D-tartrate	1
P_gingivalis	L-tartrate	1
P_gingivalis	Tricarballylate	1
P_gingivalis	L-Threonine	1
P_gingivalis	Thymidine	1
P_gingivalis	Trehalose	1
P_gingivalis	L-Tryptophan	1
P_gingivalis	Tyramine	1
P_gingivalis	L-Tyrosine	1
P_gingivalis	Uridine	1
P_gingivalis	L-Valine	1
P_gingivalis	D-Xylose	1
P_gingivalis	Xylitol	1
R_sphaeroides	1,3-Propanediol	1
R_sphaeroides	Acetate	1
R_sphaeroides	Acetoacetate	1
R_sphaeroides	N-Acetyl-D-glucosamine	1
R_sphaeroides	N-Acetyl-D-mannosamine	1
R_sphaeroides	Adenosine	1
R_sphaeroides	2-Oxoglutarate	1
R_sphaeroides	D-Alanine	1
R_sphaeroides	L-Alanine-L-Asparagine	1
R_sphaeroides	L-Alanine-L-Glutamine	1
R_sphaeroides	L-Alanine-L-Glutamate	1
R_sphaeroides	L-Alanine-L-Histidine	1
R_sphaeroides	L-Alanine-L-Leucine	1
R_sphaeroides	L-Alanine-L-Threonine	1
R_sphaeroides	L-Alanine	1
R_sphaeroides	L-Arginine	1
R_sphaeroides	L-Asparagine	1
R_sphaeroides	L-Aspartic acid	1
R_sphaeroides	Butyrate	1
R_sphaeroides	Cellobiose	1
R_sphaeroides	Citrate	1
R_sphaeroides	L-Cysteine	1
R_sphaeroides	Deoxyadenosine	1
R_sphaeroides	Dextrin	1
R_sphaeroides	Ethanol	1
R_sphaeroides	D-Fructose 6-phosphate	1
R_sphaeroides	Formate	1
R_sphaeroides	Fructose	1
R_sphaeroides	L-Fucose	1
R_sphaeroides	Fumarate	1
R_sphaeroides	D-Glucose 1-phosphate	1
R_sphaeroides	Glucose 6-phosphate	1
R_sphaeroides	D-Galactose	1
R_sphaeroides	D-Galactarate	1
R_sphaeroides	D-Galactonate	1
R_sphaeroides	D-Galacturonate	1
R_sphaeroides	D-Glucosamine 6-phosphate	1
R_sphaeroides	D-Glucosamine	1
R_sphaeroides	D-Glucose	1
R_sphaeroides	D-Gluconate	1
R_sphaeroides	D-Glucarate	1
R_sphaeroides	D-Glucuronate	1
R_sphaeroides	L-Glutamine	1
R_sphaeroides	L-Glutamate	1
R_sphaeroides	Glutarate	1
R_sphaeroides	Glyoxylate	1
R_sphaeroides	Glycine-L-Asparagine	1
R_sphaeroides	Glycine-L-Aspartic acid	1
R_sphaeroides	L-Cysteine-Glycine	1
R_sphaeroides	Glycine-L-Glutamine	1
R_sphaeroides	Glycine-L-Glutamate	1
R_sphaeroides	Glycine-L-Methionine	1
R_sphaeroides	Glycine-L-Phenylalanine	1
R_sphaeroides	Glycine-L-Proline	1
R_sphaeroides	Glycine-L-Tyrosine	1
R_sphaeroides	Glycine	1
R_sphaeroides	Glycerol 3-phosphate	1
R_sphaeroides	Glycerol	1
R_sphaeroides	Glycolate	1
R_sphaeroides	L-Histidine	1
R_sphaeroides	L-Isoleucine	1
R_sphaeroides	Inosine	1
R_sphaeroides	D-Lactate	1
R_sphaeroides	L-Lactate	1
R_sphaeroides	Lactose	1
R_sphaeroides	L-Leucine	1
R_sphaeroides	L-Lysine	1
R_sphaeroides	L-Lyxose	1
R_sphaeroides	Alpha Methyl D glucoside	1
R_sphaeroides	D-Malate	1
R_sphaeroides	L-Malate	1
R_sphaeroides	Maltose	1
R_sphaeroides	Maltotriose	1
R_sphaeroides	D-Mannose	1
R_sphaeroides	Beta Methylglucoside	1
R_sphaeroides	Melibiose	1
R_sphaeroides	L-Methionine-L-Alanine	1
R_sphaeroides	L-Methionine	1
R_sphaeroides	Mannitol	1
R_sphaeroides	Ornithine	1
R_sphaeroides	Phenylacetic acid	1
R_sphaeroides	Phenethylamine	1
R_sphaeroides	L-Phenylalanine	1
R_sphaeroides	Pimelate	1
R_sphaeroides	Propionate	1
R_sphaeroides	L-Proline	1
R_sphaeroides	Putrescine	1
R_sphaeroides	Pyruvate	1
R_sphaeroides	D-Ribose	1
R_sphaeroides	L-Rhamnose	1
R_sphaeroides	D-Sorbitol	1
R_sphaeroides	L-Serine	1
R_sphaeroides	Spermidine	1
R_sphaeroides	Succinate	1
R_sphaeroides	Sucrose	1
R_sphaeroides	D-tartrate	1
R_sphaeroides	L-tartrate	1
R_sphaeroides	Tricarballylate	1
R_sphaeroides	L-Threonine	1
R_sphaeroides	Thymidine	1
R_sphaeroides	Trehalose	1
R_sphaeroides	L-Tryptophan	1
R_sphaeroides	Tyramine	1
R_sphaeroides	L-Tyrosine	1
R_sphaeroides	Uridine	1
R_sphaeroides	L-Valine	1
R_sphaeroides	D-Xylose	1
R_sphaeroides	Xylitol	1
S_boydii	1,3-Propanediol	1
S_boydii	Acetate	1	Carbon Dioxide	Formate		Nitrogen Dioxide						Carbon Dioxide	Formate		Nitrogen Dioxide						Carbon Dioxide	Formate		Nitrogen Dioxide
S_boydii	Acetoacetate	1
S_boydii	N-Acetyl-D-glucosamine	1	Acetate	Carbon Dioxide	Formate		Nitrogen Dioxide					Acetate	Carbon Dioxide	Formate		Nitrogen Dioxide					Acetate	Carbon Dioxide	Formate		Nitrogen Dioxide
S_boydii	N-Acetyl-D-mannosamine	1	Acetate	Carbon Dioxide	Formate		Nitrogen Dioxide					Acetate	Carbon Dioxide	Formate		Nitrogen Dioxide					Acetate	Carbon Dioxide	Formate		Nitrogen Dioxide
S_boydii	Adenosine	1	Adenine	Carbon Dioxide	Formate		Nitrogen Dioxide					Adenine	Carbon Dioxide	Formate		Nitrogen Dioxide					Adenine	Carbon Dioxide	Formate		Nitrogen Dioxide
S_boydii	2-Oxoglutarate	1	Acetate	Carbon Dioxide	Formate		Nitrogen Dioxide					Acetate	Carbon Dioxide	Formate		Nitrogen Dioxide					Acetate	Carbon Dioxide	Formate		Nitrogen Dioxide
S_boydii	D-Alanine	1	Carbon Dioxide	Formate		Nitrogen Dioxide						Carbon Dioxide	Formate		Nitrogen Dioxide						Carbon Dioxide	Formate		Nitrogen Dioxide
S_boydii	L-Alanine-L-Asparagine	1
S_boydii	L-Alanine-L-Glutamine	1
S_boydii	L-Alanine-L-Glutamate	1	Acetate	L-Asparagine	L-Aspartic acid	Carbon Dioxide	Formate		Nitrogen Dioxide			Acetate	L-Asparagine	L-Aspartic acid	Carbon Dioxide	Formate					Acetate	L-Asparagine	L-Aspartic acid	Carbon Dioxide	Formate		Nitrogen Dioxide
S_boydii	L-Alanine-L-Histidine	1
S_boydii	L-Alanine-L-Leucine	1
S_boydii	L-Alanine-L-Threonine	1
S_boydii	L-Alanine	1	Carbon Dioxide	Formate		Nitrogen Dioxide						Carbon Dioxide	Formate		Nitrogen Dioxide						Carbon Dioxide	Formate		Nitrogen Dioxide
S_boydii	L-Arginine	1	Acetate	Carbon Dioxide	Formate	Glycolate		Nitrogen Dioxide				Acetate	Carbon Dioxide	Formate	Glycolate		Nitrogen Dioxide				Acetate	Carbon Dioxide	Formate	Glycolate		Nitrogen Dioxide
S_boydii	L-Asparagine	1	Carbon Dioxide	Formate	Glycolate		Nitrogen Dioxide					Carbon Dioxide	Formate		Nitrogen Dioxide						Carbon Dioxide	Formate		Nitrogen Dioxide
S_boydii	L-Aspartic acid	1	Carbon Dioxide	Formate	Glycolate		Nitrogen Dioxide					Carbon Dioxide	Formate		Nitrogen Dioxide						Carbon Dioxide	Formate		Nitrogen Dioxide
S_boydii	Butyrate	1
S_boydii	Cellobiose	1
S_boydii	Citrate	1	Acetate	Carbon Dioxide	Formate		Nitrogen Dioxide					Acetate	Carbon Dioxide	Formate		Nitrogen Dioxide					Acetate	Carbon Dioxide	Formate		Nitrogen Dioxide
S_boydii	L-Cysteine	1	Carbon Dioxide	Formate	Hydrogen sulfide		Nitrogen Dioxide					Carbon Dioxide	Formate	Hydrogen sulfide		Nitrogen Dioxide					Carbon Dioxide	Formate	Hydrogen sulfide		Nitrogen Dioxide
S_boydii	Deoxyadenosine	1
S_boydii	Dextrin	1
S_boydii	Ethanol	1	Carbon Dioxide		Nitrogen Dioxide							Carbon Dioxide		Nitrogen Dioxide							Carbon Dioxide		Nitrogen Dioxide
S_boydii	D-Fructose 6-phosphate	1	Carbon Dioxide	Formate		Nitrogen Dioxide						Carbon Dioxide	Formate		Nitrogen Dioxide						Carbon Dioxide	Formate		Nitrogen Dioxide
S_boydii	Formate	1	Carbon Dioxide									Carbon Dioxide									Carbon Dioxide
S_boydii	Fructose	1
S_boydii	L-Fucose	1	Carbon Dioxide	Formate		Nitrogen Dioxide						Carbon Dioxide	Formate		Nitrogen Dioxide						Carbon Dioxide	Formate		Nitrogen Dioxide
S_boydii	Fumarate	1	Acetate	Carbon Dioxide	Formate		Nitrogen Dioxide					Carbon Dioxide	Formate		Nitrogen Dioxide						Carbon Dioxide	Formate		Nitrogen Dioxide
S_boydii	D-Glucose 1-phosphate	1	Carbon Dioxide	Formate		Nitrogen Dioxide						Carbon Dioxide	Formate		Nitrogen Dioxide						Carbon Dioxide	Formate		Nitrogen Dioxide
S_boydii	Glucose 6-phosphate	1	Carbon Dioxide	Formate		Nitrogen Dioxide						Carbon Dioxide	Formate		Nitrogen Dioxide						Carbon Dioxide	Formate		Nitrogen Dioxide
S_boydii	D-Galactose	1	Carbon Dioxide	Formate		Nitrogen Dioxide						Carbon Dioxide	Formate		Nitrogen Dioxide						Carbon Dioxide	Formate		Nitrogen Dioxide
S_boydii	D-Galactarate	1
S_boydii	D-Galactonate	1
S_boydii	D-Galacturonate	1	Acetate	Carbon Dioxide	Formate		Nitrogen Dioxide					Acetate	Carbon Dioxide	Formate		Nitrogen Dioxide					Carbon Dioxide	Formate		Nitrogen Dioxide
S_boydii	D-Glucosamine 6-phosphate	1	Carbon Dioxide	Formate		Nitrogen Dioxide						Carbon Dioxide	Formate		Nitrogen Dioxide						Carbon Dioxide	Formate		Nitrogen Dioxide
S_boydii	D-Glucosamine	1	Carbon Dioxide	Formate		Nitrogen Dioxide						Carbon Dioxide	Formate		Nitrogen Dioxide						Carbon Dioxide	Formate		Nitrogen Dioxide
S_boydii	D-Glucose	1	Carbon Dioxide	Formate		Nitrogen Dioxide						Carbon Dioxide	Formate		Nitrogen Dioxide						Carbon Dioxide	Formate		Nitrogen Dioxide
S_boydii	D-Gluconate	1
S_boydii	D-Glucarate	1	Acetate	Carbon Dioxide	Formate		Nitrogen Dioxide					Carbon Dioxide	Formate		Nitrogen Dioxide						Carbon Dioxide	Formate		Nitrogen Dioxide
S_boydii	D-Glucuronate	1	Acetate	Carbon Dioxide	Formate		Nitrogen Dioxide					Acetate	Carbon Dioxide	Formate		Nitrogen Dioxide					Carbon Dioxide	Formate		Nitrogen Dioxide
S_boydii	L-Glutamine	1	Acetate	Carbon Dioxide	Formate	Glycolate		Nitrogen Dioxide				Acetate	Carbon Dioxide	Formate	Glycolate		Nitrogen Dioxide				Acetate	Carbon Dioxide	Formate	Glycolate		Nitrogen Dioxide
S_boydii	L-Glutamate	1	Acetate	Carbon Dioxide	Formate	Glycolate		Nitrogen Dioxide				Acetate	Carbon Dioxide	Formate	Glycolate		Nitrogen Dioxide				Acetate	Carbon Dioxide	Formate	Glycolate		Nitrogen Dioxide
S_boydii	Glutarate	1
S_boydii	Glyoxylate	1
S_boydii	Glycine-L-Asparagine	1
S_boydii	Glycine-L-Aspartic acid	1
S_boydii	L-Cysteine-Glycine	1
S_boydii	Glycine-L-Glutamine	1
S_boydii	Glycine-L-Glutamate	1
S_boydii	Glycine-L-Methionine	1
S_boydii	Glycine-L-Phenylalanine	1
S_boydii	Glycine-L-Proline	1
S_boydii	Glycine-L-Tyrosine	1
S_boydii	Glycine	1	Carbon Dioxide	Formate								Carbon Dioxide	Formate								Carbon Dioxide	Formate
S_boydii	Glycerol 3-phosphate	1	Carbon Dioxide									Carbon Dioxide									Carbon Dioxide
S_boydii	Glycerol	1	Carbon Dioxide									Carbon Dioxide									Carbon Dioxide
S_boydii	Glycolate	1	Carbon Dioxide	Formate		Nitrogen Dioxide						Carbon Dioxide	Formate		Nitrogen Dioxide						Carbon Dioxide	Formate		Nitrogen Dioxide
S_boydii	L-Histidine	1
S_boydii	L-Isoleucine	1
S_boydii	Inosine	1	Carbon Dioxide	Formate	Hypoxanthine		Nitrogen Dioxide					Carbon Dioxide	Formate	Hypoxanthine		Nitrogen Dioxide					Carbon Dioxide	Formate	Hypoxanthine		Nitrogen Dioxide
S_boydii	D-Lactate	1	Carbon Dioxide	Formate		Nitrogen Dioxide						Carbon Dioxide	Formate		Nitrogen Dioxide						Carbon Dioxide	Formate		Nitrogen Dioxide
S_boydii	L-Lactate	1	Carbon Dioxide	Formate		Nitrogen Dioxide						Carbon Dioxide	Formate		Nitrogen Dioxide						Carbon Dioxide	Formate		Nitrogen Dioxide
S_boydii	Lactose	1	Acetate	Carbon Dioxide								Acetate	Carbon Dioxide								Acetate	Carbon Dioxide
S_boydii	L-Leucine	1
S_boydii	L-Lysine	1
S_boydii	L-Lyxose	1
S_boydii	Alpha Methyl D glucoside	1
S_boydii	D-Malate	1	Carbon Dioxide	Formate		Nitrogen Dioxide						Carbon Dioxide	Formate		Nitrogen Dioxide						Carbon Dioxide	Formate		Nitrogen Dioxide
S_boydii	L-Malate	1	Acetate	Carbon Dioxide	Formate		Nitrogen Dioxide					Carbon Dioxide	Formate		Nitrogen Dioxide						Carbon Dioxide	Formate		Nitrogen Dioxide
S_boydii	Maltose	1
S_boydii	Maltotriose	1
S_boydii	D-Mannose	1	Carbon Dioxide	Formate		Nitrogen Dioxide						Carbon Dioxide	Formate		Nitrogen Dioxide						Carbon Dioxide	Formate		Nitrogen Dioxide
S_boydii	Beta Methylglucoside	1
S_boydii	Melibiose	1
S_boydii	L-Methionine-L-Alanine	1
S_boydii	L-Methionine	1
S_boydii	Mannitol	1	Carbon Dioxide	Formate		Nitrogen Dioxide						Carbon Dioxide	Formate		Nitrogen Dioxide						Carbon Dioxide	Formate		Nitrogen Dioxide
S_boydii	Ornithine	1	Acetate	Carbon Dioxide	Formate	Glycolate		Nitrogen Dioxide				Acetate	Carbon Dioxide	Formate	Glycolate		Nitrogen Dioxide				Acetate	Carbon Dioxide	Formate	Glycolate		Nitrogen Dioxide
S_boydii	Phenylacetic acid	1
S_boydii	Phenethylamine	1
S_boydii	L-Phenylalanine	1
S_boydii	Pimelate	1
S_boydii	Propionate	1
S_boydii	L-Proline	1	Acetate	Carbon Dioxide	Formate	Glycolate		Nitrogen Dioxide				Acetate	Carbon Dioxide	Formate	Glycolate		Nitrogen Dioxide				Acetate	Carbon Dioxide	Formate	Glycolate		Nitrogen Dioxide
S_boydii	Putrescine	1
S_boydii	Pyruvate	1	Carbon Dioxide	Formate		Nitrogen Dioxide						Carbon Dioxide	Formate		Nitrogen Dioxide						Carbon Dioxide	Formate		Nitrogen Dioxide
S_boydii	D-Ribose	1	Carbon Dioxide	Formate		Nitrogen Dioxide						Carbon Dioxide	Formate		Nitrogen Dioxide						Carbon Dioxide	Formate		Nitrogen Dioxide
S_boydii	L-Rhamnose	1
S_boydii	D-Sorbitol	1	Carbon Dioxide	Formate		Nitrogen Dioxide						Carbon Dioxide	Formate		Nitrogen Dioxide						Carbon Dioxide	Formate		Nitrogen Dioxide
S_boydii	L-Serine	1	Carbon Dioxide	Formate		Nitrogen Dioxide						Carbon Dioxide	Formate		Nitrogen Dioxide						Carbon Dioxide	Formate		Nitrogen Dioxide
S_boydii	Spermidine	1
S_boydii	Succinate	1	Acetate	Carbon Dioxide	Formate		Nitrogen Dioxide					Acetate	Carbon Dioxide	Formate		Nitrogen Dioxide					Acetate	Carbon Dioxide	Formate		Nitrogen Dioxide
S_boydii	Sucrose	1
S_boydii	D-tartrate	1
S_boydii	L-tartrate	1
S_boydii	Tricarballylate	1
S_boydii	L-Threonine	1	Acetate	Carbon Dioxide	Formate		Nitrogen Dioxide					Acetate	Carbon Dioxide	Formate		Nitrogen Dioxide					Acetate	Carbon Dioxide	Formate		Nitrogen Dioxide
S_boydii	Thymidine	1	Carbon Dioxide	Formate		Nitrogen Dioxide	Thymine					Carbon Dioxide	Formate		Nitrogen Dioxide	Thymine					Carbon Dioxide	Formate		Nitrogen Dioxide	Thymine
S_boydii	Trehalose	1	Acetate	Carbon Dioxide								Acetate	Carbon Dioxide								Acetate	Carbon Dioxide
S_boydii	L-Tryptophan	1	Carbon Dioxide	Formate	Indole		Nitrogen Dioxide					Carbon Dioxide	Formate	Indole		Nitrogen Dioxide					Carbon Dioxide	Formate	Indole		Nitrogen Dioxide
S_boydii	Tyramine	1
S_boydii	L-Tyrosine	1
S_boydii	Uridine	1	Carbon Dioxide	Formate		Nitrogen Dioxide	Uracil					Carbon Dioxide		Nitrogen Dioxide	Uracil						Carbon Dioxide	Formate		Nitrogen Dioxide	Uracil
S_boydii	L-Valine	1
S_boydii	D-Xylose	1	Carbon Dioxide	Formate		Nitrogen Dioxide						Carbon Dioxide	Formate		Nitrogen Dioxide						Carbon Dioxide	Formate		Nitrogen Dioxide
S_boydii	Xylitol	1
S_cerevisiae	1,3-Propanediol	1
S_cerevisiae	Acetate	1
S_cerevisiae	Acetoacetate	1
S_cerevisiae	N-Acetyl-D-glucosamine	1
S_cerevisiae	N-Acetyl-D-mannosamine	1
S_cerevisiae	Adenosine	1	L-Alanine	Carbon Dioxide	Ethanol	Fumarate	Hypoxanthine		Succinate			L-Alanine	Carbon Dioxide	Ethanol	Fumarate	Hypoxanthine		Succinate			L-Alanine	Carbon Dioxide	Ethanol	Fumarate	Hypoxanthine		Succinate
S_cerevisiae	2-Oxoglutarate	1
S_cerevisiae	D-Alanine	1
S_cerevisiae	L-Alanine-L-Asparagine	1
S_cerevisiae	L-Alanine-L-Glutamine	1
S_cerevisiae	L-Alanine-L-Glutamate	1
S_cerevisiae	L-Alanine-L-Histidine	1
S_cerevisiae	L-Alanine-L-Leucine	1
S_cerevisiae	L-Alanine-L-Threonine	1
S_cerevisiae	L-Alanine	1
S_cerevisiae	L-Arginine	1
S_cerevisiae	L-Asparagine	1
S_cerevisiae	L-Aspartic acid	1
S_cerevisiae	Butyrate	1
S_cerevisiae	Cellobiose	1
S_cerevisiae	Citrate	1
S_cerevisiae	L-Cysteine	1
S_cerevisiae	Deoxyadenosine	1
S_cerevisiae	Dextrin	1
S_cerevisiae	Ethanol	1
S_cerevisiae	D-Fructose 6-phosphate	1
S_cerevisiae	Formate	1
S_cerevisiae	Fructose	1
S_cerevisiae	L-Fucose	1
S_cerevisiae	Fumarate	1
S_cerevisiae	D-Glucose 1-phosphate	1
S_cerevisiae	Glucose 6-phosphate	1
S_cerevisiae	D-Galactose	1	Carbon Dioxide	Ethanol		Succinate						Carbon Dioxide	Ethanol		Succinate						Carbon Dioxide	Ethanol		Succinate
S_cerevisiae	D-Galactarate	1
S_cerevisiae	D-Galactonate	1
S_cerevisiae	D-Galacturonate	1
S_cerevisiae	D-Glucosamine 6-phosphate	1	Carbon Dioxide	Ethanol	Fumarate		Succinate					Carbon Dioxide	Ethanol	Fumarate		Succinate					Carbon Dioxide	Ethanol	Fumarate		Succinate
S_cerevisiae	D-Glucosamine	1
S_cerevisiae	D-Glucose	1	Carbon Dioxide	Ethanol		Succinate						Carbon Dioxide	Ethanol		Succinate						Carbon Dioxide	Ethanol		Succinate
S_cerevisiae	D-Gluconate	1
S_cerevisiae	D-Glucarate	1
S_cerevisiae	D-Glucuronate	1
S_cerevisiae	L-Glutamine	1
S_cerevisiae	L-Glutamate	1
S_cerevisiae	Glutarate	1
S_cerevisiae	Glyoxylate	1
S_cerevisiae	Glycine-L-Asparagine	1
S_cerevisiae	Glycine-L-Aspartic acid	1
S_cerevisiae	L-Cysteine-Glycine	1
S_cerevisiae	Glycine-L-Glutamine	1
S_cerevisiae	Glycine-L-Glutamate	1
S_cerevisiae	Glycine-L-Methionine	1
S_cerevisiae	Glycine-L-Phenylalanine	1
S_cerevisiae	Glycine-L-Proline	1
S_cerevisiae	Glycine-L-Tyrosine	1
S_cerevisiae	Glycine	1
S_cerevisiae	Glycerol 3-phosphate	1
S_cerevisiae	Glycerol	1	2-Hydroxybutyrate	L-Alanine	Carbon Dioxide	L-Cysteine	Ethanol		L-Methionine	Succinate		2-Hydroxybutyrate	L-Alanine	Carbon Dioxide	L-Cysteine	Ethanol		L-Methionine	Succinate		2-Hydroxybutyrate	L-Alanine	Carbon Dioxide	L-Cysteine	Ethanol		L-Methionine	Succinate
S_cerevisiae	Glycolate	1
S_cerevisiae	L-Histidine	1
S_cerevisiae	L-Isoleucine	1
S_cerevisiae	Inosine	1	Carbon Dioxide	Ethanol		Hypoxanthine	Succinate					Carbon Dioxide	Ethanol		Hypoxanthine	Succinate					Carbon Dioxide	Ethanol		Hypoxanthine	Succinate
S_cerevisiae	D-Lactate	1
S_cerevisiae	L-Lactate	1
S_cerevisiae	Lactose	1
S_cerevisiae	L-Leucine	1
S_cerevisiae	L-Lysine	1
S_cerevisiae	L-Lyxose	1
S_cerevisiae	Alpha Methyl D glucoside	1
S_cerevisiae	D-Malate	1
S_cerevisiae	L-Malate	1
S_cerevisiae	Maltose	1	Carbon Dioxide	Ethanol			Succinate					Carbon Dioxide	Ethanol		Succinate						Carbon Dioxide	Ethanol		Succinate
S_cerevisiae	Maltotriose	1
S_cerevisiae	D-Mannose	1	Carbon Dioxide	Ethanol		Succinate						Carbon Dioxide	Ethanol		Succinate						Carbon Dioxide	Ethanol		Succinate
S_cerevisiae	Beta Methylglucoside	1
S_cerevisiae	Melibiose	1	Carbon Dioxide	Ethanol		Succinate						Carbon Dioxide	Ethanol		Succinate						Carbon Dioxide	Ethanol		Succinate
S_cerevisiae	L-Methionine-L-Alanine	1
S_cerevisiae	L-Methionine	1
S_cerevisiae	Mannitol	1
S_cerevisiae	Ornithine	1
S_cerevisiae	Phenylacetic acid	1
S_cerevisiae	Phenethylamine	1
S_cerevisiae	L-Phenylalanine	1
S_cerevisiae	Pimelate	1
S_cerevisiae	Propionate	1
S_cerevisiae	L-Proline	1
S_cerevisiae	Putrescine	1
S_cerevisiae	Pyruvate	1
S_cerevisiae	D-Ribose	1	Carbon Dioxide	Ethanol		Succinate						Carbon Dioxide	Ethanol		Succinate						Carbon Dioxide	Ethanol		Succinate
S_cerevisiae	L-Rhamnose	1
S_cerevisiae	D-Sorbitol	1	2-Hydroxybutyrate	Carbon Dioxide	Ethanol		Succinate					2-Hydroxybutyrate	Carbon Dioxide	Ethanol		Succinate					2-Hydroxybutyrate	Carbon Dioxide	Ethanol		Succinate
S_cerevisiae	L-Serine	1
S_cerevisiae	Spermidine	1
S_cerevisiae	Succinate	1
S_cerevisiae	Sucrose	1	Carbon Dioxide	Ethanol		Succinate						Carbon Dioxide	Ethanol		Succinate						Carbon Dioxide	Ethanol		Succinate
S_cerevisiae	D-tartrate	1
S_cerevisiae	L-tartrate	1
S_cerevisiae	Tricarballylate	1
S_cerevisiae	L-Threonine	1
S_cerevisiae	Thymidine	1
S_cerevisiae	Trehalose	1	Carbon Dioxide	Ethanol		Succinate						Carbon Dioxide	Ethanol		Succinate						Carbon Dioxide	Ethanol		Succinate
S_cerevisiae	L-Tryptophan	1
S_cerevisiae	Tyramine	1
S_cerevisiae	L-Tyrosine	1
S_cerevisiae	Uridine	1
S_cerevisiae	L-Valine	1
S_cerevisiae	D-Xylose	1	Carbon Dioxide	Ethanol		Succinate	Xylitol					Carbon Dioxide	Ethanol		Succinate	Xylitol					Carbon Dioxide	Ethanol		Succinate
S_cerevisiae	Xylitol	1
S_enterica	1,3-Propanediol	1
S_enterica	Acetate	1	Carbon Dioxide	Formate		Nitrogen Dioxide	Urea					Carbon Dioxide	Formate		Nitrogen Dioxide	Urea					Carbon Dioxide	Formate		Nitrogen Dioxide	Urea
S_enterica	Acetoacetate	1
S_enterica	N-Acetyl-D-glucosamine	1	Acetate	Carbon Dioxide	Formate		Nitrogen Dioxide					Acetate	Carbon Dioxide	Formate		Nitrogen Dioxide					Acetate	Carbon Dioxide	Formate		Nitrogen Dioxide
S_enterica	N-Acetyl-D-mannosamine	1	Acetate	Carbon Dioxide	Formate		Nitrogen Dioxide					Acetate	Carbon Dioxide	Formate		Nitrogen Dioxide					Acetate	Carbon Dioxide	Formate		Nitrogen Dioxide
S_enterica	Adenosine	1	Adenine	Carbon Dioxide	Formate		Nitrogen Dioxide					Adenine	Carbon Dioxide	Formate		Nitrogen Dioxide					Adenine	Carbon Dioxide	Formate		Nitrogen Dioxide
S_enterica	2-Oxoglutarate	1	Acetate	Carbon Dioxide	Formate		Nitrogen Dioxide					Acetate	Carbon Dioxide	Formate		Nitrogen Dioxide					Acetate	Carbon Dioxide	Formate		Nitrogen Dioxide
S_enterica	D-Alanine	1	Carbon Dioxide	Formate		Nitrogen Dioxide						Carbon Dioxide	Formate		Nitrogen Dioxide						Carbon Dioxide	Formate		Nitrogen Dioxide
S_enterica	L-Alanine-L-Asparagine	1
S_enterica	L-Alanine-L-Glutamine	1
S_enterica	L-Alanine-L-Glutamate	1
S_enterica	L-Alanine-L-Histidine	1
S_enterica	L-Alanine-L-Leucine	1
S_enterica	L-Alanine-L-Threonine	1
S_enterica	L-Alanine	1	Carbon Dioxide	Formate		Nitrogen Dioxide						Carbon Dioxide	Formate		Nitrogen Dioxide						Carbon Dioxide	Formate		Nitrogen Dioxide
S_enterica	L-Arginine	1	Acetate	Carbon Dioxide	Formate	Glycolate		Nitrogen Dioxide	Urea			Acetate	Carbon Dioxide	Formate	Glycolate		Nitrogen Dioxide	Urea			Acetate	Carbon Dioxide	Formate	Glycolate		Nitrogen Dioxide	Urea
S_enterica	L-Asparagine	1	Acetate	Carbon Dioxide	Formate		Nitrogen Dioxide	Urea				Acetate	Carbon Dioxide	Formate		Nitrogen Dioxide	Urea				Acetate	Carbon Dioxide	Formate		Nitrogen Dioxide	Urea
S_enterica	L-Aspartic acid	1	Acetate	Carbon Dioxide	Formate		Nitrogen Dioxide	Urea				Acetate	Carbon Dioxide	Formate		Nitrogen Dioxide	Urea				Acetate	Carbon Dioxide	Formate		Nitrogen Dioxide	Urea
S_enterica	Butyrate	1
S_enterica	Cellobiose	1
S_enterica	Citrate	1	Acetate	Carbon Dioxide	Formate		Nitrogen Dioxide	Urea				Acetate	Carbon Dioxide	Formate		Nitrogen Dioxide	Urea				Acetate	Carbon Dioxide	Formate		Nitrogen Dioxide	Urea
S_enterica	L-Cysteine	1	Carbon Dioxide	Formate	Hydrogen sulfide		Nitrogen Dioxide					Carbon Dioxide	Formate	Hydrogen sulfide		Nitrogen Dioxide					Carbon Dioxide	Formate	Hydrogen sulfide		Nitrogen Dioxide
S_enterica	Deoxyadenosine	1
S_enterica	Dextrin	1
S_enterica	Ethanol	1	Carbon Dioxide	Formate		Nitrogen Dioxide						Carbon Dioxide	Formate		Nitrogen Dioxide						Carbon Dioxide	Formate		Nitrogen Dioxide
S_enterica	D-Fructose 6-phosphate	1	Carbon Dioxide	Formate		Nitrogen Dioxide						Carbon Dioxide	Formate		Nitrogen Dioxide						Carbon Dioxide	Formate		Nitrogen Dioxide
S_enterica	Formate	1	Carbon Dioxide		Urea							Carbon Dioxide		Urea							Carbon Dioxide		Urea
S_enterica	Fructose	1
S_enterica	L-Fucose	1	Acetate	Carbon Dioxide	Formate		Nitrogen Dioxide					Acetate	Carbon Dioxide	Formate							Acetate	Carbon Dioxide	Formate
S_enterica	Fumarate	1	Acetate	Carbon Dioxide	Formate		Nitrogen Dioxide	Urea				Acetate	Carbon Dioxide	Formate		Nitrogen Dioxide	Urea				Acetate	Carbon Dioxide	Formate		Nitrogen Dioxide	Urea
S_enterica	D-Glucose 1-phosphate	1	Carbon Dioxide	Formate		Nitrogen Dioxide						Carbon Dioxide	Formate		Nitrogen Dioxide						Carbon Dioxide	Formate		Nitrogen Dioxide
S_enterica	Glucose 6-phosphate	1	Carbon Dioxide	Formate		Nitrogen Dioxide						Carbon Dioxide	Formate		Nitrogen Dioxide						Carbon Dioxide	Formate		Nitrogen Dioxide
S_enterica	D-Galactose	1	Acetate	Carbon Dioxide	Formate		Nitrogen Dioxide					Carbon Dioxide	Formate		Nitrogen Dioxide						Carbon Dioxide	Formate		Nitrogen Dioxide
S_enterica	D-Galactarate	1	Acetate	Carbon Dioxide	Formate		Nitrogen Dioxide					Acetate	Carbon Dioxide	Formate		Nitrogen Dioxide					Acetate	Carbon Dioxide	Formate		Nitrogen Dioxide
S_enterica	D-Galactonate	1	Acetate	Carbon Dioxide	Formate		Nitrogen Dioxide					Acetate	Carbon Dioxide	Formate		Nitrogen Dioxide					Acetate	Carbon Dioxide	Formate		Nitrogen Dioxide
S_enterica	D-Galacturonate	1
S_enterica	D-Glucosamine 6-phosphate	1	Carbon Dioxide	Formate		Nitrogen Dioxide						Carbon Dioxide	Formate		Nitrogen Dioxide						Carbon Dioxide	Formate		Nitrogen Dioxide
S_enterica	D-Glucosamine	1	Carbon Dioxide	Formate		Nitrogen Dioxide						Carbon Dioxide	Formate		Nitrogen Dioxide						Carbon Dioxide	Formate		Nitrogen Dioxide
S_enterica	D-Glucose	1	Carbon Dioxide			Nitrogen Dioxide						Carbon Dioxide			Nitrogen Dioxide						Carbon Dioxide			Nitrogen Dioxide
S_enterica	D-Gluconate	1
S_enterica	D-Glucarate	1	Acetate	Carbon Dioxide	Formate		Nitrogen Dioxide					Acetate	Carbon Dioxide	Formate		Nitrogen Dioxide					Acetate	Carbon Dioxide	Formate		Nitrogen Dioxide
S_enterica	D-Glucuronate	1	Acetate	Carbon Dioxide	Formate		Nitrogen Dioxide					Carbon Dioxide	Formate		Nitrogen Dioxide						Carbon Dioxide	Formate		Nitrogen Dioxide
S_enterica	L-Glutamine	1	Acetate	Carbon Dioxide	Formate	Glycolate		Nitrogen Dioxide				Acetate	Carbon Dioxide	Formate	Glycolate		Nitrogen Dioxide				Acetate	Carbon Dioxide	Formate	Glycolate		Nitrogen Dioxide
S_enterica	L-Glutamate	1	Acetate	Carbon Dioxide	Formate	Glycolate		Nitrogen Dioxide				Acetate	Carbon Dioxide	Formate	Glycolate		Nitrogen Dioxide				Acetate	Carbon Dioxide	Formate	Glycolate		Nitrogen Dioxide
S_enterica	Glutarate	1
S_enterica	Glyoxylate	1
S_enterica	Glycine-L-Asparagine	1
S_enterica	Glycine-L-Aspartic acid	1
S_enterica	L-Cysteine-Glycine	1
S_enterica	Glycine-L-Glutamine	1
S_enterica	Glycine-L-Glutamate	1
S_enterica	Glycine-L-Methionine	1
S_enterica	Glycine-L-Phenylalanine	1
S_enterica	Glycine-L-Proline	1
S_enterica	Glycine-L-Tyrosine	1
S_enterica	Glycine	1	Carbon Dioxide	Formate		Nitrogen Dioxide	Urea					Carbon Dioxide	Formate		Nitrogen Dioxide	Urea					Carbon Dioxide	Formate		Nitrogen Dioxide	Urea
S_enterica	Glycerol 3-phosphate	1	Carbon Dioxide			Nitrogen Dioxide						Carbon Dioxide			Nitrogen Dioxide						Carbon Dioxide			Nitrogen Dioxide
S_enterica	Glycerol	1	Carbon Dioxide			Nitrogen Dioxide						Carbon Dioxide			Nitrogen Dioxide						Carbon Dioxide			Nitrogen Dioxide
S_enterica	Glycolate	1	Carbon Dioxide	Formate		Nitrogen Dioxide	Urea					Carbon Dioxide	Formate		Nitrogen Dioxide	Urea					Carbon Dioxide	Formate		Nitrogen Dioxide	Urea
S_enterica	L-Histidine	1
S_enterica	L-Isoleucine	1
S_enterica	Inosine	1	Carbon Dioxide	Formate		Hypoxanthine	Nitrogen Dioxide					Carbon Dioxide	Formate		Hypoxanthine	Nitrogen Dioxide					Carbon Dioxide	Formate		Hypoxanthine	Nitrogen Dioxide
S_enterica	D-Lactate	1	Carbon Dioxide	Formate		Nitrogen Dioxide						Carbon Dioxide	Formate		Nitrogen Dioxide						Carbon Dioxide	Formate		Nitrogen Dioxide
S_enterica	L-Lactate	1	Acetate	Carbon Dioxide	Formate		Nitrogen Dioxide					Acetate	Carbon Dioxide	Formate		Nitrogen Dioxide					Acetate	Carbon Dioxide	Formate		Nitrogen Dioxide
S_enterica	Lactose	1
S_enterica	L-Leucine	1
S_enterica	L-Lysine	1
S_enterica	L-Lyxose	1	Carbon Dioxide	Formate		Nitrogen Dioxide						Carbon Dioxide	Formate		Nitrogen Dioxide						Carbon Dioxide	Formate		Nitrogen Dioxide
S_enterica	Alpha Methyl D glucoside	1
S_enterica	D-Malate	1
S_enterica	L-Malate	1	Acetate	Carbon Dioxide	Formate		Nitrogen Dioxide	Urea				Acetate	Carbon Dioxide	Formate		Nitrogen Dioxide	Urea				Acetate	Carbon Dioxide	Formate		Nitrogen Dioxide	Urea
S_enterica	Maltose	1	Acetate	Carbon Dioxide	Formate	Glycolate						Acetate	Carbon Dioxide	Formate	Glycolate						Acetate	Carbon Dioxide	Formate	Glycolate
S_enterica	Maltotriose	1	Acetate	Carbon Dioxide	Formate	Glycolate						Acetate	Carbon Dioxide	Formate	Glycolate						Acetate	Carbon Dioxide	Formate	Glycolate
S_enterica	D-Mannose	1	Carbon Dioxide	Formate		Nitrogen Dioxide						Carbon Dioxide	Formate		Nitrogen Dioxide						Carbon Dioxide	Formate		Nitrogen Dioxide
S_enterica	Beta Methylglucoside	1
S_enterica	Melibiose	1	Acetate	Carbon Dioxide	Formate	Glycolate						Acetate	Carbon Dioxide	Formate	Glycolate						Acetate	Carbon Dioxide	Formate	Glycolate
S_enterica	L-Methionine-L-Alanine	1
S_enterica	L-Methionine	1
S_enterica	Mannitol	1	Acetate	Carbon Dioxide	Formate		Nitrogen Dioxide					Acetate	Carbon Dioxide	Formate		Nitrogen Dioxide					Acetate	Carbon Dioxide	Formate		Nitrogen Dioxide
S_enterica	Ornithine	1	Acetate	Carbon Dioxide	Formate	Glycolate		Nitrogen Dioxide				Acetate	Carbon Dioxide	Formate	Glycolate		Nitrogen Dioxide				Acetate	Carbon Dioxide	Formate	Glycolate		Nitrogen Dioxide
S_enterica	Phenylacetic acid	1
S_enterica	Phenethylamine	1
S_enterica	L-Phenylalanine	1
S_enterica	Pimelate	1
S_enterica	Propionate	1	Acetate	Carbon Dioxide	Formate		Nitrogen Dioxide					Acetate	Carbon Dioxide	Formate		Nitrogen Dioxide					Acetate	Carbon Dioxide	Formate		Nitrogen Dioxide
S_enterica	L-Proline	1
S_enterica	Putrescine	1	Acetate	Carbon Dioxide	Formate	Glycolate		Nitrogen Dioxide	Succinate			Acetate	Carbon Dioxide	Formate	Glycolate		Nitrogen Dioxide	Succinate			Acetate	Carbon Dioxide	Formate	Glycolate		Nitrogen Dioxide	Succinate
S_enterica	Pyruvate	1	Carbon Dioxide	Formate		Nitrogen Dioxide						Carbon Dioxide	Formate		Nitrogen Dioxide						Carbon Dioxide	Formate		Nitrogen Dioxide
S_enterica	D-Ribose	1	Acetate	Carbon Dioxide	Formate		Nitrogen Dioxide					Acetate	Carbon Dioxide	Formate		Nitrogen Dioxide					Carbon Dioxide	Formate		Nitrogen Dioxide
S_enterica	L-Rhamnose	1	Acetate	Carbon Dioxide	Formate		Nitrogen Dioxide					Acetate	Carbon Dioxide	Formate							Acetate	Carbon Dioxide	Formate
S_enterica	D-Sorbitol	1	Acetate	Carbon Dioxide	Formate		Nitrogen Dioxide					Acetate	Carbon Dioxide	Formate		Nitrogen Dioxide					Acetate	Carbon Dioxide	Formate		Nitrogen Dioxide
S_enterica	L-Serine	1	Carbon Dioxide	Formate		Nitrogen Dioxide						Carbon Dioxide	Formate		Nitrogen Dioxide						Carbon Dioxide	Formate		Nitrogen Dioxide
S_enterica	Spermidine	1
S_enterica	Succinate	1	Acetate	Carbon Dioxide	Formate		Nitrogen Dioxide	Urea				Acetate	Carbon Dioxide	Formate		Nitrogen Dioxide	Urea				Acetate	Carbon Dioxide	Formate		Nitrogen Dioxide	Urea
S_enterica	Sucrose	1
S_enterica	D-tartrate	1	Acetate	Carbon Dioxide	Formate		Nitrogen Dioxide	Urea				Acetate	Carbon Dioxide	Formate		Nitrogen Dioxide	Urea				Acetate	Carbon Dioxide	Formate		Nitrogen Dioxide	Urea
S_enterica	L-tartrate	1	Acetate	Carbon Dioxide	Formate		Nitrogen Dioxide	Urea				Acetate	Carbon Dioxide	Formate		Nitrogen Dioxide	Urea				Acetate	Carbon Dioxide	Formate		Nitrogen Dioxide	Urea
S_enterica	Tricarballylate	1	Acetate	Carbon Dioxide	Formate	Glycolate		Nitrogen Dioxide	Urea			Acetate	Carbon Dioxide	Formate	Glycolate		Nitrogen Dioxide	Urea			Acetate	Carbon Dioxide	Formate	Glycolate		Nitrogen Dioxide	Urea
S_enterica	L-Threonine	1	Acetate	Carbon Dioxide	Formate		Nitrogen Dioxide					Acetate	Carbon Dioxide	Formate		Nitrogen Dioxide					Acetate	Carbon Dioxide	Formate		Nitrogen Dioxide
S_enterica	Thymidine	1	Acetate	Carbon Dioxide	Formate		Nitrogen Dioxide	Thymine				Acetate	Carbon Dioxide	Formate		Nitrogen Dioxide	Thymine				Acetate	Carbon Dioxide	Formate		Nitrogen Dioxide	Thymine
S_enterica	Trehalose	1	Acetate	Carbon Dioxide	Formate	Glycolate						Acetate	Carbon Dioxide	Formate	Glycolate						Acetate	Carbon Dioxide	Formate	Glycolate
S_enterica	L-Tryptophan	1
S_enterica	Tyramine	1
S_enterica	L-Tyrosine	1
S_enterica	Uridine	1	Carbon Dioxide	Formate		Nitrogen Dioxide	Thymine					Carbon Dioxide	Formate		Nitrogen Dioxide	Thymine					Carbon Dioxide	Formate		Nitrogen Dioxide	Thymine
S_enterica	L-Valine	1
S_enterica	D-Xylose	1	Carbon Dioxide	Formate		Nitrogen Dioxide						Carbon Dioxide	Formate		Nitrogen Dioxide						Carbon Dioxide	Formate		Nitrogen Dioxide
S_enterica	Xylitol	1
S_oneidensis	1,3-Propanediol	1
S_oneidensis	Acetate	1	Carbon Dioxide									Carbon Dioxide									Carbon Dioxide
S_oneidensis	Acetoacetate	1
S_oneidensis	N-Acetyl-D-glucosamine	1	Carbon Dioxide									Carbon Dioxide									Carbon Dioxide
S_oneidensis	N-Acetyl-D-mannosamine	1
S_oneidensis	Adenosine	1
S_oneidensis	2-Oxoglutarate	1	Carbon Dioxide	Formate								Carbon Dioxide	Formate								Carbon Dioxide	Formate
S_oneidensis	D-Alanine	1	Carbon Dioxide									Carbon Dioxide									Carbon Dioxide
S_oneidensis	L-Alanine-L-Asparagine	1
S_oneidensis	L-Alanine-L-Glutamine	1
S_oneidensis	L-Alanine-L-Glutamate	1
S_oneidensis	L-Alanine-L-Histidine	1
S_oneidensis	L-Alanine-L-Leucine	1
S_oneidensis	L-Alanine-L-Threonine	1
S_oneidensis	L-Alanine	1	Carbon Dioxide									Carbon Dioxide									Carbon Dioxide
S_oneidensis	L-Arginine	1	Carbon Dioxide	Formate	Nitrogen Dioxide							Carbon Dioxide	Formate	Nitrogen Dioxide							Carbon Dioxide	Formate	Nitrogen Dioxide
S_oneidensis	L-Asparagine	1
S_oneidensis	L-Aspartic acid	1	Carbon Dioxide	Formate								Carbon Dioxide	Formate								Carbon Dioxide	Formate
S_oneidensis	Butyrate	1
S_oneidensis	Cellobiose	1
S_oneidensis	Citrate	1
S_oneidensis	L-Cysteine	1
S_oneidensis	Deoxyadenosine	1
S_oneidensis	Dextrin	1
S_oneidensis	Ethanol	1
S_oneidensis	D-Fructose 6-phosphate	1
S_oneidensis	Formate	1	Carbon Dioxide									Carbon Dioxide									Carbon Dioxide
S_oneidensis	Fructose	1
S_oneidensis	L-Fucose	1
S_oneidensis	Fumarate	1	Carbon Dioxide	Formate								Carbon Dioxide	Formate								Carbon Dioxide	Formate
S_oneidensis	D-Glucose 1-phosphate	1
S_oneidensis	Glucose 6-phosphate	1
S_oneidensis	D-Galactose	1
S_oneidensis	D-Galactarate	1
S_oneidensis	D-Galactonate	1
S_oneidensis	D-Galacturonate	1
S_oneidensis	D-Glucosamine 6-phosphate	1
S_oneidensis	D-Glucosamine	1
S_oneidensis	D-Glucose	1
S_oneidensis	D-Gluconate	1
S_oneidensis	D-Glucarate	1
S_oneidensis	D-Glucuronate	1
S_oneidensis	L-Glutamine	1	Carbon Dioxide	Formate								Carbon Dioxide	Formate								Carbon Dioxide	Formate
S_oneidensis	L-Glutamate	1	Carbon Dioxide	Formate								Carbon Dioxide	Formate								Carbon Dioxide	Formate
S_oneidensis	Glutarate	1
S_oneidensis	Glyoxylate	1
S_oneidensis	Glycine-L-Asparagine	1
S_oneidensis	Glycine-L-Aspartic acid	1
S_oneidensis	L-Cysteine-Glycine	1
S_oneidensis	Glycine-L-Glutamine	1
S_oneidensis	Glycine-L-Glutamate	1
S_oneidensis	Glycine-L-Methionine	1
S_oneidensis	Glycine-L-Phenylalanine	1
S_oneidensis	Glycine-L-Proline	1
S_oneidensis	Glycine-L-Tyrosine	1
S_oneidensis	Glycine	1	Carbon Dioxide									Carbon Dioxide									Carbon Dioxide
S_oneidensis	Glycerol 3-phosphate	1
S_oneidensis	Glycerol	1
S_oneidensis	Glycolate	1	Carbon Dioxide									Carbon Dioxide									Carbon Dioxide
S_oneidensis	L-Histidine	1
S_oneidensis	L-Isoleucine	1
S_oneidensis	Inosine	1
S_oneidensis	D-Lactate	1	Carbon Dioxide									Carbon Dioxide									Carbon Dioxide
S_oneidensis	L-Lactate	1	Carbon Dioxide									Carbon Dioxide									Carbon Dioxide
S_oneidensis	Lactose	1
S_oneidensis	L-Leucine	1
S_oneidensis	L-Lysine	1
S_oneidensis	L-Lyxose	1
S_oneidensis	Alpha Methyl D glucoside	1
S_oneidensis	D-Malate	1
S_oneidensis	L-Malate	1	Carbon Dioxide	Formate								Carbon Dioxide	Formate								Carbon Dioxide	Formate
S_oneidensis	Maltose	1
S_oneidensis	Maltotriose	1
S_oneidensis	D-Mannose	1
S_oneidensis	Beta Methylglucoside	1
S_oneidensis	Melibiose	1
S_oneidensis	L-Methionine-L-Alanine	1
S_oneidensis	L-Methionine	1
S_oneidensis	Mannitol	1
S_oneidensis	Ornithine	1	Carbon Dioxide	Formate	Nitrogen Dioxide							Carbon Dioxide	Formate	Nitrogen Dioxide							Carbon Dioxide	Formate	Nitrogen Dioxide
S_oneidensis	Phenylacetic acid	1
S_oneidensis	Phenethylamine	1
S_oneidensis	L-Phenylalanine	1
S_oneidensis	Pimelate	1
S_oneidensis	Propionate	1	Carbon Dioxide									Carbon Dioxide									Carbon Dioxide
S_oneidensis	L-Proline	1
S_oneidensis	Putrescine	1	Carbon Dioxide									Carbon Dioxide									Carbon Dioxide
S_oneidensis	Pyruvate	1	Carbon Dioxide									Carbon Dioxide									Carbon Dioxide
S_oneidensis	D-Ribose	1
S_oneidensis	L-Rhamnose	1
S_oneidensis	D-Sorbitol	1
S_oneidensis	L-Serine	1	Carbon Dioxide									Carbon Dioxide									Carbon Dioxide
S_oneidensis	Spermidine	1
S_oneidensis	Succinate	1	Carbon Dioxide	Formate								Carbon Dioxide	Formate								Carbon Dioxide	Formate
S_oneidensis	Sucrose	1
S_oneidensis	D-tartrate	1
S_oneidensis	L-tartrate	1
S_oneidensis	Tricarballylate	1
S_oneidensis	L-Threonine	1
S_oneidensis	Thymidine	1
S_oneidensis	Trehalose	1
S_oneidensis	L-Tryptophan	1
S_oneidensis	Tyramine	1
S_oneidensis	L-Tyrosine	1
S_oneidensis	Uridine	1	Carbon Dioxide		Uracil							Carbon Dioxide		Uracil							Carbon Dioxide		Uracil
S_oneidensis	L-Valine	1
S_oneidensis	D-Xylose	1
S_oneidensis	Xylitol	1
S_sp	1,3-Propanediol	1
S_sp	Acetate	1
S_sp	Acetoacetate	1
S_sp	N-Acetyl-D-glucosamine	1
S_sp	N-Acetyl-D-mannosamine	1
S_sp	Adenosine	1
S_sp	2-Oxoglutarate	1
S_sp	D-Alanine	1
S_sp	L-Alanine-L-Asparagine	1
S_sp	L-Alanine-L-Glutamine	1
S_sp	L-Alanine-L-Glutamate	1
S_sp	L-Alanine-L-Histidine	1
S_sp	L-Alanine-L-Leucine	1
S_sp	L-Alanine-L-Threonine	1
S_sp	L-Alanine	1
S_sp	L-Arginine	1
S_sp	L-Asparagine	1
S_sp	L-Aspartic acid	1
S_sp	Butyrate	1
S_sp	Cellobiose	1
S_sp	Citrate	1
S_sp	L-Cysteine	1
S_sp	Deoxyadenosine	1
S_sp	Dextrin	1
S_sp	Ethanol	1
S_sp	D-Fructose 6-phosphate	1
S_sp	Formate	1
S_sp	Fructose	1
S_sp	L-Fucose	1
S_sp	Fumarate	1
S_sp	D-Glucose 1-phosphate	1
S_sp	Glucose 6-phosphate	1
S_sp	D-Galactose	1
S_sp	D-Galactarate	1
S_sp	D-Galactonate	1
S_sp	D-Galacturonate	1
S_sp	D-Glucosamine 6-phosphate	1
S_sp	D-Glucosamine	1
S_sp	D-Glucose	1
S_sp	D-Gluconate	1
S_sp	D-Glucarate	1
S_sp	D-Glucuronate	1
S_sp	L-Glutamine	1
S_sp	L-Glutamate	1
S_sp	Glutarate	1
S_sp	Glyoxylate	1
S_sp	Glycine-L-Asparagine	1
S_sp	Glycine-L-Aspartic acid	1
S_sp	L-Cysteine-Glycine	1
S_sp	Glycine-L-Glutamine	1
S_sp	Glycine-L-Glutamate	1
S_sp	Glycine-L-Methionine	1
S_sp	Glycine-L-Phenylalanine	1
S_sp	Glycine-L-Proline	1
S_sp	Glycine-L-Tyrosine	1
S_sp	Glycine	1
S_sp	Glycerol 3-phosphate	1
S_sp	Glycerol	1
S_sp	Glycolate	1
S_sp	L-Histidine	1
S_sp	L-Isoleucine	1
S_sp	Inosine	1
S_sp	D-Lactate	1
S_sp	L-Lactate	1
S_sp	Lactose	1
S_sp	L-Leucine	1
S_sp	L-Lysine	1
S_sp	L-Lyxose	1
S_sp	Alpha Methyl D glucoside	1
S_sp	D-Malate	1
S_sp	L-Malate	1
S_sp	Maltose	1
S_sp	Maltotriose	1
S_sp	D-Mannose	1
S_sp	Beta Methylglucoside	1
S_sp	Melibiose	1
S_sp	L-Methionine-L-Alanine	1
S_sp	L-Methionine	1
S_sp	Mannitol	1
S_sp	Ornithine	1
S_sp	Phenylacetic acid	1
S_sp	Phenethylamine	1
S_sp	L-Phenylalanine	1
S_sp	Pimelate	1
S_sp	Propionate	1
S_sp	L-Proline	1
S_sp	Putrescine	1
S_sp	Pyruvate	1
S_sp	D-Ribose	1
S_sp	L-Rhamnose	1
S_sp	D-Sorbitol	1
S_sp	L-Serine	1
S_sp	Spermidine	1
S_sp	Succinate	1
S_sp	Sucrose	1
S_sp	D-tartrate	1
S_sp	L-tartrate	1
S_sp	Tricarballylate	1
S_sp	L-Threonine	1
S_sp	Thymidine	1
S_sp	Trehalose	1
S_sp	L-Tryptophan	1
S_sp	Tyramine	1
S_sp	L-Tyrosine	1
S_sp	Uridine	1
S_sp	L-Valine	1
S_sp	D-Xylose	1
S_sp	Xylitol	1
Z_mobilis	1,3-Propanediol	1
Z_mobilis	Acetate	1
Z_mobilis	Acetoacetate	1
Z_mobilis	N-Acetyl-D-glucosamine	1
Z_mobilis	N-Acetyl-D-mannosamine	1
Z_mobilis	Adenosine	1
Z_mobilis	2-Oxoglutarate	1
Z_mobilis	D-Alanine	1
Z_mobilis	L-Alanine-L-Asparagine	1
Z_mobilis	L-Alanine-L-Glutamine	1
Z_mobilis	L-Alanine-L-Glutamate	1
Z_mobilis	L-Alanine-L-Histidine	1
Z_mobilis	L-Alanine-L-Leucine	1
Z_mobilis	L-Alanine-L-Threonine	1
Z_mobilis	L-Alanine	1
Z_mobilis	L-Arginine	1
Z_mobilis	L-Asparagine	1
Z_mobilis	L-Aspartic acid	1
Z_mobilis	Butyrate	1
Z_mobilis	Cellobiose	1
Z_mobilis	Citrate	1
Z_mobilis	L-Cysteine	1
Z_mobilis	Deoxyadenosine	1
Z_mobilis	Dextrin	1
Z_mobilis	Ethanol	1
Z_mobilis	D-Fructose 6-phosphate	1
Z_mobilis	Formate	1
Z_mobilis	Fructose	1
Z_mobilis	L-Fucose	1
Z_mobilis	Fumarate	1
Z_mobilis	D-Glucose 1-phosphate	1
Z_mobilis	Glucose 6-phosphate	1
Z_mobilis	D-Galactose	1
Z_mobilis	D-Galactarate	1
Z_mobilis	D-Galactonate	1
Z_mobilis	D-Galacturonate	1
Z_mobilis	D-Glucosamine 6-phosphate	1
Z_mobilis	D-Glucosamine	1
Z_mobilis	D-Glucose	1		Acetate		Formate	Glycerol	D-Lactate	L-Malate	Succinate			Acetate		Formate	Glycerol	D-Lactate	L-Malate	Succinate			Acetate		Formate	Glycerol	D-Lactate	L-Malate	Succinate
Z_mobilis	D-Gluconate	1
Z_mobilis	D-Glucarate	1
Z_mobilis	D-Glucuronate	1
Z_mobilis	L-Glutamine	1
Z_mobilis	L-Glutamate	1
Z_mobilis	Glutarate	1
Z_mobilis	Glyoxylate	1
Z_mobilis	Glycine-L-Asparagine	1
Z_mobilis	Glycine-L-Aspartic acid	1
Z_mobilis	L-Cysteine-Glycine	1
Z_mobilis	Glycine-L-Glutamine	1
Z_mobilis	Glycine-L-Glutamate	1
Z_mobilis	Glycine-L-Methionine	1
Z_mobilis	Glycine-L-Phenylalanine	1
Z_mobilis	Glycine-L-Proline	1
Z_mobilis	Glycine-L-Tyrosine	1
Z_mobilis	Glycine	1
Z_mobilis	Glycerol 3-phosphate	1
Z_mobilis	Glycerol	1
Z_mobilis	Glycolate	1
Z_mobilis	L-Histidine	1
Z_mobilis	L-Isoleucine	1
Z_mobilis	Inosine	1
Z_mobilis	D-Lactate	1
Z_mobilis	L-Lactate	1
Z_mobilis	Lactose	1
Z_mobilis	L-Leucine	1
Z_mobilis	L-Lysine	1
Z_mobilis	L-Lyxose	1
Z_mobilis	Alpha Methyl D glucoside	1
Z_mobilis	D-Malate	1
Z_mobilis	L-Malate	1
Z_mobilis	Maltose	1
Z_mobilis	Maltotriose	1
Z_mobilis	D-Mannose	1
Z_mobilis	Beta Methylglucoside	1
Z_mobilis	Melibiose	1
Z_mobilis	L-Methionine-L-Alanine	1
Z_mobilis	L-Methionine	1
Z_mobilis	Mannitol	1		Acetate		Formate	Glycerol	D-Lactate	L-Malate	Succinate			Acetate		Formate	Glycerol	D-Lactate	L-Malate	Succinate			Acetate		Formate	Glycerol	D-Lactate	L-Malate	Succinate
Z_mobilis	Ornithine	1
Z_mobilis	Phenylacetic acid	1
Z_mobilis	Phenethylamine	1
Z_mobilis	L-Phenylalanine	1
Z_mobilis	Pimelate	1
Z_mobilis	Propionate	1
Z_mobilis	L-Proline	1
Z_mobilis	Putrescine	1
Z_mobilis	Pyruvate	1
Z_mobilis	D-Ribose	1
Z_mobilis	L-Rhamnose	1
Z_mobilis	D-Sorbitol	1		Acetate		Formate	Glycerol	D-Lactate	Succinate				Acetate		Formate	Glycerol	D-Lactate	Succinate				Acetate		Formate	Glycerol	D-Lactate	Succinate
Z_mobilis	L-Serine	1
Z_mobilis	Spermidine	1
Z_mobilis	Succinate	1
Z_mobilis	Sucrose	1		Acetate		Carbon Dioxide	Formate	Glycerol	D-Lactate	L-Malate	Succinate		Acetate		Carbon Dioxide	Formate	Glycerol	D-Lactate	L-Malate	Succinate		Acetate		Carbon Dioxide	Formate	Glycerol	D-Lactate	L-Malate	Succinate
Z_mobilis	D-tartrate	1
Z_mobilis	L-tartrate	1
Z_mobilis	Tricarballylate	1
Z_mobilis	L-Threonine	1
Z_mobilis	Thymidine	1
Z_mobilis	Trehalose	1
Z_mobilis	L-Tryptophan	1
Z_mobilis	Tyramine	1
Z_mobilis	L-Tyrosine	1
Z_mobilis	Uridine	1
Z_mobilis	L-Valine	1
Z_mobilis	D-Xylose	1
Z_mobilis	Xylitol	1
B_subtilis	1,3-Propanediol	0	Glycine Betaine	Nitrogen Dioxide								Glycine Betaine	Nitrogen Dioxide								Glycine Betaine	Nitrogen Dioxide
B_subtilis	Acetate	0	Glycine Betaine	Nitrogen Dioxide								Glycine Betaine	Nitrogen Dioxide								Glycine Betaine	Nitrogen Dioxide
B_subtilis	Acetoacetate	0	Acetate	Carbon Dioxide	Glycine Betaine							Acetate	Carbon Dioxide	Glycine Betaine							Acetate	Carbon Dioxide	Glycine Betaine
B_subtilis	N-Acetyl-D-glucosamine	0	Acetate	Carbon Dioxide	Formate	Glycine	Glycine Betaine					Acetate	Carbon Dioxide	Formate	Glycine	Glycine Betaine					Acetate	Carbon Dioxide	Formate	Glycine	Glycine Betaine
B_subtilis	N-Acetyl-D-mannosamine	0	Acetate	Carbon Dioxide	Formate	Glycine	Glycine Betaine					Acetate	Carbon Dioxide	Formate	Glycine	Glycine Betaine					Acetate	Carbon Dioxide	Formate	Glycine	Glycine Betaine
B_subtilis	Adenosine	0	Acetate	Formate	Glycine	Glycine Betaine	Nitrogen Dioxide	Succinate	Xanthine			Acetate	Formate	Glycine	Glycine Betaine	Nitrogen Dioxide	Succinate	Xanthine			Acetate	Formate	Glycine	Glycine Betaine	Nitrogen Dioxide	Succinate	Xanthine
B_subtilis	2-Oxoglutarate	0	Formate	Glycine	Glycine Betaine	Isocitrate	Nitrogen Dioxide	Succinate				Formate	Glycine	Glycine Betaine	Isocitrate	Nitrogen Dioxide	Succinate				Formate	Glycine	Glycine Betaine	Isocitrate	Nitrogen Dioxide	Succinate
B_subtilis	D-Alanine	0	Acetate	Formate	Glycine	Glycine Betaine	Nitrogen Dioxide	Succinate				Acetate	Formate	Glycine	Glycine Betaine	Nitrogen Dioxide	Succinate				Acetate	Formate	Glycine	Glycine Betaine	Nitrogen Dioxide	Succinate
B_subtilis	L-Alanine-L-Asparagine	0	Glycine Betaine	Nitrogen Dioxide								Glycine Betaine	Nitrogen Dioxide								Glycine Betaine	Nitrogen Dioxide
B_subtilis	L-Alanine-L-Glutamine	0	Glycine Betaine	Nitrogen Dioxide								Glycine Betaine	Nitrogen Dioxide								Glycine Betaine	Nitrogen Dioxide
B_subtilis	L-Alanine-L-Glutamate	0	Glycine Betaine	Nitrogen Dioxide								Glycine Betaine	Nitrogen Dioxide								Glycine Betaine	Nitrogen Dioxide
B_subtilis	L-Alanine-L-Histidine	0	Glycine Betaine	Nitrogen Dioxide								Glycine Betaine	Nitrogen Dioxide								Glycine Betaine	Nitrogen Dioxide
B_subtilis	L-Alanine-L-Leucine	0	Glycine Betaine	Nitrogen Dioxide								Glycine Betaine	Nitrogen Dioxide								Glycine Betaine	Nitrogen Dioxide
B_subtilis	L-Alanine-L-Threonine	0	Glycine Betaine	Nitrogen Dioxide								Glycine Betaine	Nitrogen Dioxide								Glycine Betaine	Nitrogen Dioxide
B_subtilis	L-Alanine	0	Acetate	Formate	Glycine	Glycine Betaine	Nitrogen Dioxide	Succinate				Acetate	Formate	Glycine	Glycine Betaine	Nitrogen Dioxide	Succinate				Acetate	Formate	Glycine	Glycine Betaine	Nitrogen Dioxide	Succinate
B_subtilis	L-Arginine	0	Formate	Glycine Betaine	Isocitrate	Nitrogen Dioxide	Succinate	Urea				Formate	Glycine Betaine	Isocitrate	Nitrogen Dioxide	Succinate	Urea				Formate	Glycine Betaine	Isocitrate	Nitrogen Dioxide	Succinate	Urea
B_subtilis	L-Asparagine	0	Carbon Dioxide	Formate	Glycine	Glycine Betaine	Succinate					Carbon Dioxide	Formate	Glycine	Glycine Betaine	Succinate					Carbon Dioxide	Formate	Glycine	Glycine Betaine	Succinate
B_subtilis	L-Aspartic acid	0	Carbon Dioxide	Formate	Glycine	Glycine Betaine	Succinate					Carbon Dioxide	Formate	Glycine	Glycine Betaine	Succinate					Carbon Dioxide	Formate	Glycine	Glycine Betaine	Succinate
B_subtilis	Butyrate	0	Glycine Betaine	Nitrogen Dioxide								Glycine Betaine	Nitrogen Dioxide								Glycine Betaine	Nitrogen Dioxide
B_subtilis	Cellobiose	0	Acetate	Carbon Dioxide	Formate	Glycine Betaine	Succinate					Acetate	Carbon Dioxide	Formate	Glycine Betaine	Succinate					Acetate	Carbon Dioxide	Formate	Glycine Betaine	Succinate
B_subtilis	Citrate	0	Glycine	Glycine Betaine	Nitrogen Dioxide	Urea						Glycine	Glycine Betaine	Nitrogen Dioxide	Urea						Glycine	Glycine Betaine	Nitrogen Dioxide	Urea
B_subtilis	L-Cysteine	0	Glycine Betaine	Nitrogen Dioxide								Glycine Betaine	Nitrogen Dioxide								Glycine Betaine	Nitrogen Dioxide
B_subtilis	Deoxyadenosine	0	Glycine Betaine	Nitrogen Dioxide								Glycine Betaine	Nitrogen Dioxide								Glycine Betaine	Nitrogen Dioxide
B_subtilis	Dextrin	0	Acetate	Carbon Dioxide	Formate	Glycine Betaine	Succinate					Acetate	Carbon Dioxide	Formate	Glycine Betaine	Succinate					Acetate	Carbon Dioxide	Formate	Glycine Betaine	Succinate
B_subtilis	Ethanol	0	Glycine Betaine	Nitrogen Dioxide								Glycine Betaine	Nitrogen Dioxide								Glycine Betaine	Nitrogen Dioxide
B_subtilis	D-Fructose 6-phosphate	0	Acetate	Carbon Dioxide	Formate	Glycine Betaine	Succinate					Acetate	Carbon Dioxide	Formate	Glycine Betaine	Succinate					Acetate	Carbon Dioxide	Formate	Glycine Betaine	Succinate
B_subtilis	Formate	0	Glycine Betaine	Nitrogen Dioxide								Glycine Betaine	Nitrogen Dioxide								Glycine Betaine	Nitrogen Dioxide
B_subtilis	Fructose	0	Glycine Betaine	Nitrogen Dioxide								Glycine Betaine	Nitrogen Dioxide								Glycine Betaine	Nitrogen Dioxide
B_subtilis	L-Fucose	0	Glycine Betaine	Nitrogen Dioxide								Glycine Betaine	Nitrogen Dioxide								Glycine Betaine	Nitrogen Dioxide
B_subtilis	Fumarate	0	Acetate	Carbon Dioxide	Formate	Glycine	Glycine Betaine	Succinate				Acetate	Carbon Dioxide	Formate	Glycine	Glycine Betaine	Succinate				Acetate	Carbon Dioxide	Formate	Glycine	Glycine Betaine	Succinate
B_subtilis	D-Glucose 1-phosphate	0	Acetate	Carbon Dioxide	Formate	Glycine Betaine	Succinate					Acetate	Carbon Dioxide	Formate	Glycine Betaine	Succinate					Acetate	Carbon Dioxide	Formate	Glycine Betaine	Succinate
B_subtilis	Glucose 6-phosphate	0	Acetate	Carbon Dioxide	Formate	Glycine Betaine	Succinate					Acetate	Carbon Dioxide	Formate	Glycine Betaine	Succinate					Acetate	Carbon Dioxide	Formate	Glycine Betaine	Succinate
B_subtilis	D-Galactose	0	Acetate	Carbon Dioxide	Formate	Glycine	Glycine Betaine	Succinate				Acetate	Carbon Dioxide	Formate	Glycine	Glycine Betaine	Succinate				Acetate	Carbon Dioxide	Formate	Glycine	Glycine Betaine	Succinate
B_subtilis	D-Galactarate	0	Glycine Betaine	Nitrogen Dioxide								Glycine Betaine	Nitrogen Dioxide								Glycine Betaine	Nitrogen Dioxide
B_subtilis	D-Galactonate	0	Glycine Betaine	Nitrogen Dioxide								Glycine Betaine	Nitrogen Dioxide								Glycine Betaine	Nitrogen Dioxide
B_subtilis	D-Galacturonate	0	Acetate	Carbon Dioxide	Formate	Glycine	Glycine Betaine	Succinate				Acetate	Carbon Dioxide	Formate	Glycine	Glycine Betaine	Succinate				Acetate	Carbon Dioxide	Formate	Glycine	Glycine Betaine	Succinate
B_subtilis	D-Glucosamine 6-phosphate	0	Acetate	Carbon Dioxide	Formate	Glycine	Glycine Betaine					Acetate	Carbon Dioxide	Formate	Glycine	Glycine Betaine					Acetate	Carbon Dioxide	Formate	Glycine	Glycine Betaine
B_subtilis	D-Glucosamine	0	Acetate	Carbon Dioxide	Formate	Glycine	Glycine Betaine	Succinate				Acetate	Carbon Dioxide	Formate	Glycine	Glycine Betaine	Succinate				Acetate	Carbon Dioxide	Formate	Glycine	Glycine Betaine	Succinate
B_subtilis	D-Glucose	0	Acetate	Formate	Glycine	Glycine Betaine	Nitrogen Dioxide	Succinate				Acetate	Formate	Glycine	Glycine Betaine	Nitrogen Dioxide	Succinate				Acetate	Formate	Glycine	Glycine Betaine	Nitrogen Dioxide	Succinate
B_subtilis	D-Gluconate	0	Glycine Betaine	Nitrogen Dioxide								Glycine Betaine	Nitrogen Dioxide								Glycine Betaine	Nitrogen Dioxide
B_subtilis	D-Glucarate	0	Acetate	Carbon Dioxide	Formate	Glycine	Glycine Betaine	Succinate				Acetate	Carbon Dioxide	Formate	Glycine	Glycine Betaine	Succinate				Acetate	Carbon Dioxide	Formate	Glycine	Glycine Betaine	Succinate
B_subtilis	D-Glucuronate	0	Acetate	Carbon Dioxide	Formate	Glycine	Glycine Betaine	Succinate				Acetate	Carbon Dioxide	Formate	Glycine	Glycine Betaine	Succinate				Acetate	Carbon Dioxide	Formate	Glycine	Glycine Betaine	Succinate
B_subtilis	L-Glutamine	0	Formate	Glycine	Glycine Betaine	Isocitrate	Succinate	Urea				Formate	Glycine	Glycine Betaine	Isocitrate	Succinate	Urea				Formate	Glycine	Glycine Betaine	Isocitrate	Succinate	Urea
B_subtilis	L-Glutamate	0	Formate	Glycine	Glycine Betaine	Isocitrate	Nitrogen Dioxide	Succinate				Formate	Glycine	Glycine Betaine	Isocitrate	Nitrogen Dioxide	Succinate				Formate	Glycine	Glycine Betaine	Isocitrate	Nitrogen Dioxide	Succinate
B_subtilis	Glutarate	0	Glycine Betaine	Nitrogen Dioxide								Glycine Betaine	Nitrogen Dioxide								Glycine Betaine	Nitrogen Dioxide
B_subtilis	Glyoxylate	0	Carbon Dioxide	Formate	Glycine Betaine	Urea						Carbon Dioxide	Formate	Glycine Betaine	Urea						Carbon Dioxide	Formate	Glycine Betaine	Urea
B_subtilis	Glycine-L-Asparagine	0	Glycine Betaine	Nitrogen Dioxide								Glycine Betaine	Nitrogen Dioxide								Glycine Betaine	Nitrogen Dioxide
B_subtilis	Glycine-L-Aspartic acid	0	Glycine Betaine	Nitrogen Dioxide								Glycine Betaine	Nitrogen Dioxide								Glycine Betaine	Nitrogen Dioxide
B_subtilis	L-Cysteine-Glycine	0	Glycine Betaine	Nitrogen Dioxide								Glycine Betaine	Nitrogen Dioxide								Glycine Betaine	Nitrogen Dioxide
B_subtilis	Glycine-L-Glutamine	0	Glycine Betaine	Nitrogen Dioxide								Glycine Betaine	Nitrogen Dioxide								Glycine Betaine	Nitrogen Dioxide
B_subtilis	Glycine-L-Glutamate	0	Glycine Betaine	Nitrogen Dioxide								Glycine Betaine	Nitrogen Dioxide								Glycine Betaine	Nitrogen Dioxide
B_subtilis	Glycine-L-Methionine	0	Glycine Betaine	Nitrogen Dioxide								Glycine Betaine	Nitrogen Dioxide								Glycine Betaine	Nitrogen Dioxide
B_subtilis	Glycine-L-Phenylalanine	0	Glycine Betaine	Nitrogen Dioxide								Glycine Betaine	Nitrogen Dioxide								Glycine Betaine	Nitrogen Dioxide
B_subtilis	Glycine-L-Proline	0	Glycine Betaine	Nitrogen Dioxide								Glycine Betaine	Nitrogen Dioxide								Glycine Betaine	Nitrogen Dioxide
B_subtilis	Glycine-L-Tyrosine	0	Glycine Betaine	Nitrogen Dioxide								Glycine Betaine	Nitrogen Dioxide								Glycine Betaine	Nitrogen Dioxide
B_subtilis	Glycine	0	Glycine Betaine	Nitrogen Dioxide	Urea							Glycine Betaine	Nitrogen Dioxide	Urea							Glycine Betaine	Nitrogen Dioxide	Urea
B_subtilis	Glycerol 3-phosphate	0	Acetate	Formate	Glycine	Glycine Betaine	Nitrogen Dioxide	Succinate				Acetate	Formate	Glycine	Glycine Betaine	Nitrogen Dioxide	Succinate				Acetate	Formate	Glycine	Glycine Betaine	Nitrogen Dioxide	Succinate
B_subtilis	Glycerol	0	Acetate	Formate	Glycine	Glycine Betaine	Nitrogen Dioxide	Succinate				Acetate	Formate	Glycine	Glycine Betaine	Nitrogen Dioxide	Succinate				Acetate	Formate	Glycine	Glycine Betaine	Nitrogen Dioxide	Succinate
B_subtilis	Glycolate	0	Glycine Betaine	Nitrogen Dioxide	Urea							Glycine Betaine	Nitrogen Dioxide	Urea							Glycine Betaine	Nitrogen Dioxide	Urea
B_subtilis	L-Histidine	0	Formate	Glycine	Glycine Betaine	Isocitrate	Nitrogen Dioxide	Succinate	Urea			Formate	Glycine	Glycine Betaine	Isocitrate	Nitrogen Dioxide	Urea				Formate	Glycine	Glycine Betaine	Isocitrate	Nitrogen Dioxide	Succinate	Urea
B_subtilis	L-Isoleucine	0	Acetate	Formate	Glycine Betaine	Nitrogen Dioxide	Propionate	Succinate	Urea			Acetate	Formate	Glycine Betaine	Nitrogen Dioxide	Propionate	Succinate	Urea			Acetate	Formate	Glycine Betaine	Nitrogen Dioxide	Propionate	Succinate	Urea
B_subtilis	Inosine	0	Acetate	Carbon Dioxide	Formate	Glycine	Glycine Betaine	Succinate	Xanthine			Acetate	Carbon Dioxide	Formate	Glycine	Glycine Betaine	Succinate	Xanthine			Acetate	Carbon Dioxide	Formate	Glycine	Glycine Betaine	Succinate	Xanthine
B_subtilis	D-Lactate	0	Glycine Betaine	Nitrogen Dioxide								Glycine Betaine	Nitrogen Dioxide								Glycine Betaine	Nitrogen Dioxide
B_subtilis	L-Lactate	0	Acetate	Formate	Glycine	Glycine Betaine	Nitrogen Dioxide	Succinate				Acetate	Formate	Glycine	Glycine Betaine	Nitrogen Dioxide	Succinate				Acetate	Formate	Glycine	Glycine Betaine	Nitrogen Dioxide	Succinate
B_subtilis	Lactose	0	Acetate	Carbon Dioxide	Formate	Glycine Betaine	Succinate					Acetate	Carbon Dioxide	Formate	Glycine Betaine	Succinate					Acetate	Carbon Dioxide	Formate	Glycine Betaine	Succinate
B_subtilis	L-Leucine	0	Glycine Betaine	Nitrogen Dioxide								Glycine Betaine	Nitrogen Dioxide								Glycine Betaine	Nitrogen Dioxide
B_subtilis	L-Lysine	0	Glycine Betaine	Nitrogen Dioxide								Glycine Betaine	Nitrogen Dioxide								Glycine Betaine	Nitrogen Dioxide
B_subtilis	L-Lyxose	0	Glycine Betaine	Nitrogen Dioxide								Glycine Betaine	Nitrogen Dioxide								Glycine Betaine	Nitrogen Dioxide
B_subtilis	Alpha Methyl D glucoside	0	Acetate	Carbon Dioxide	Formate	Glycine Betaine	Methanol	Succinate				Acetate	Carbon Dioxide	Formate	Glycine Betaine	Methanol	Succinate				Acetate	Carbon Dioxide	Formate	Glycine Betaine	Methanol	Succinate
B_subtilis	D-Malate	0	Formate	Glycine Betaine	Nitrogen Dioxide	Urea						Formate	Glycine Betaine	Nitrogen Dioxide	Urea						Formate	Glycine Betaine	Nitrogen Dioxide	Urea
B_subtilis	L-Malate	0	Carbon Dioxide	Formate	Glycine	Glycine Betaine	Succinate					Carbon Dioxide	Formate	Glycine	Glycine Betaine	Succinate					Carbon Dioxide	Formate	Glycine	Glycine Betaine	Succinate
B_subtilis	Maltose	0	Acetate	Carbon Dioxide	Formate	Glycine Betaine	Succinate					Acetate	Carbon Dioxide	Formate	Glycine Betaine	Succinate					Acetate	Carbon Dioxide	Formate	Glycine Betaine	Succinate
B_subtilis	Maltotriose	0	Acetate	Carbon Dioxide	Formate	Glycine Betaine	Succinate					Acetate	Carbon Dioxide	Formate	Glycine Betaine	Succinate					Acetate	Carbon Dioxide	Formate	Glycine Betaine	Succinate
B_subtilis	D-Mannose	0	Acetate	Carbon Dioxide	Formate	Glycine Betaine	Succinate					Acetate	Carbon Dioxide	Formate	Glycine Betaine	Succinate					Acetate	Carbon Dioxide	Formate	Glycine Betaine	Succinate
B_subtilis	Beta Methylglucoside	0	Acetate	Carbon Dioxide	Formate	Glycine Betaine	Methanol	Succinate				Acetate	Carbon Dioxide	Formate	Glycine Betaine	Methanol	Succinate				Acetate	Carbon Dioxide	Formate	Glycine Betaine	Methanol	Succinate
B_subtilis	Melibiose	0	Acetate	Carbon Dioxide	Formate	Glycine Betaine	Succinate					Acetate	Carbon Dioxide	Formate	Glycine Betaine	Succinate					Acetate	Carbon Dioxide	Formate	Glycine Betaine	Succinate
B_subtilis	L-Methionine-L-Alanine	0	Glycine Betaine	Nitrogen Dioxide								Glycine Betaine	Nitrogen Dioxide								Glycine Betaine	Nitrogen Dioxide
B_subtilis	L-Methionine	0	Glycine Betaine	Nitrogen Dioxide								Glycine Betaine	Nitrogen Dioxide								Glycine Betaine	Nitrogen Dioxide
B_subtilis	Mannitol	0	Acetate	Carbon Dioxide	Formate	Glycine Betaine	Succinate					Acetate	Carbon Dioxide	Formate	Glycine Betaine	Succinate					Acetate	Carbon Dioxide	Formate	Glycine Betaine	Succinate
B_subtilis	Ornithine	0	Formate	Glycine Betaine	Isocitrate	Nitrogen Dioxide	Succinate	Urea				Formate	Glycine Betaine	Isocitrate	Nitrogen Dioxide	Succinate	Urea				Formate	Glycine Betaine	Isocitrate	Nitrogen Dioxide	Succinate	Urea
B_subtilis	Phenylacetic acid	0	Glycine Betaine	Nitrogen Dioxide								Glycine Betaine	Nitrogen Dioxide								Glycine Betaine	Nitrogen Dioxide
B_subtilis	Phenethylamine	0	Glycine Betaine	Nitrogen Dioxide								Glycine Betaine	Nitrogen Dioxide								Glycine Betaine	Nitrogen Dioxide
B_subtilis	L-Phenylalanine	0	Glycine Betaine	Nitrogen Dioxide								Glycine Betaine	Nitrogen Dioxide								Glycine Betaine	Nitrogen Dioxide
B_subtilis	Pimelate	0	Glycine Betaine	Nitrogen Dioxide								Glycine Betaine	Nitrogen Dioxide								Glycine Betaine	Nitrogen Dioxide
B_subtilis	Propionate	0	Acetate	Formate	Glycine	Glycine Betaine	Nitrogen Dioxide	Succinate				Acetate	Formate	Glycine	Glycine Betaine	Nitrogen Dioxide	Succinate				Acetate	Formate	Glycine	Glycine Betaine	Nitrogen Dioxide	Succinate
B_subtilis	L-Proline	0	Formate	Glycine Betaine	Isocitrate	Nitrogen Dioxide	Succinate	Urea				Formate	Glycine Betaine	Isocitrate	Nitrogen Dioxide	Succinate	Urea				Formate	Glycine Betaine	Isocitrate	Nitrogen Dioxide	Succinate	Urea
B_subtilis	Putrescine	0	Glycine Betaine	Nitrogen Dioxide								Glycine Betaine	Nitrogen Dioxide								Glycine Betaine	Nitrogen Dioxide
B_subtilis	Pyruvate	0	Acetate	Carbon Dioxide	Formate	Glycine	Glycine Betaine	Succinate				Acetate	Carbon Dioxide	Formate	Glycine	Glycine Betaine	Succinate				Acetate	Carbon Dioxide	Formate	Glycine	Glycine Betaine	Succinate
B_subtilis	D-Ribose	0	Acetate	Carbon Dioxide	Formate	Glycine	Glycine Betaine	Succinate				Acetate	Carbon Dioxide	Formate	Glycine	Glycine Betaine	Succinate				Acetate	Carbon Dioxide	Formate	Glycine	Glycine Betaine	Succinate
B_subtilis	L-Rhamnose	0	Acetate	Carbon Dioxide	Formate	Glycine	Glycine Betaine	Succinate				Acetate	Carbon Dioxide	Formate	Glycine	Glycine Betaine	Succinate				Acetate	Carbon Dioxide	Formate	Glycine	Glycine Betaine	Succinate
B_subtilis	D-Sorbitol	0	Acetate	Carbon Dioxide	Formate	Glycine Betaine	Succinate					Acetate	Carbon Dioxide	Formate	Glycine Betaine	Succinate					Acetate	Carbon Dioxide	Formate	Glycine Betaine	Succinate
B_subtilis	L-Serine	0	Carbon Dioxide	Formate	Glycine	Glycine Betaine	Urea					Carbon Dioxide	Formate	Glycine	Glycine Betaine	Urea					Carbon Dioxide	Formate	Glycine	Glycine Betaine	Urea
B_subtilis	Spermidine	0	Glycine Betaine	Nitrogen Dioxide								Glycine Betaine	Nitrogen Dioxide								Glycine Betaine	Nitrogen Dioxide
B_subtilis	Succinate	0	Carbon Dioxide	Formate	Glycine Betaine	Nitrogen Dioxide	Urea					Carbon Dioxide	Formate	Glycine Betaine	Nitrogen Dioxide	Urea					Carbon Dioxide	Formate	Glycine Betaine	Nitrogen Dioxide	Urea
B_subtilis	Sucrose	0	Acetate	Carbon Dioxide	Formate	Glycine Betaine	Succinate					Acetate	Carbon Dioxide	Formate	Glycine Betaine	Succinate					Acetate	Carbon Dioxide	Formate	Glycine Betaine	Succinate
B_subtilis	D-tartrate	0	Glycine Betaine	Nitrogen Dioxide								Glycine Betaine	Nitrogen Dioxide								Glycine Betaine	Nitrogen Dioxide
B_subtilis	L-tartrate	0	Glycine Betaine	Nitrogen Dioxide								Glycine Betaine	Nitrogen Dioxide								Glycine Betaine	Nitrogen Dioxide
B_subtilis	Tricarballylate	0	Glycine Betaine	Nitrogen Dioxide								Glycine Betaine	Nitrogen Dioxide								Glycine Betaine	Nitrogen Dioxide
B_subtilis	L-Threonine	0	Acetate	Carbon Dioxide	Glycine	Glycine Betaine	Nitrogen Dioxide	Urea				Acetate	Carbon Dioxide	Glycine	Glycine Betaine	Nitrogen Dioxide	Urea				Acetate	Carbon Dioxide	Glycine	Glycine Betaine	Nitrogen Dioxide	Urea
B_subtilis	Thymidine	0	Acetate	Carbon Dioxide	Formate	Glycine	Glycine Betaine	Thymine				Acetate	Carbon Dioxide	Formate	Glycine	Glycine Betaine	Thymine				Acetate	Carbon Dioxide	Formate	Glycine	Glycine Betaine	Thymine
B_subtilis	Trehalose	0	Acetate	Carbon Dioxide	Formate	Glycine Betaine	Succinate					Acetate	Carbon Dioxide	Formate	Glycine Betaine	Succinate					Acetate	Carbon Dioxide	Formate	Glycine Betaine	Succinate
B_subtilis	L-Tryptophan	0	Glycine Betaine	Nitrogen Dioxide								Glycine Betaine	Nitrogen Dioxide								Glycine Betaine	Nitrogen Dioxide
B_subtilis	Tyramine	0	Glycine Betaine	Nitrogen Dioxide								Glycine Betaine	Nitrogen Dioxide								Glycine Betaine	Nitrogen Dioxide
B_subtilis	L-Tyrosine	0	Glycine Betaine	Nitrogen Dioxide								Glycine Betaine	Nitrogen Dioxide								Glycine Betaine	Nitrogen Dioxide
B_subtilis	Uridine	0	Acetate	Carbon Dioxide	Formate	Glycine	Glycine Betaine	Succinate	Uracil			Acetate	Carbon Dioxide	Formate	Glycine	Glycine Betaine	Succinate	Uracil			Acetate	Carbon Dioxide	Formate	Glycine	Glycine Betaine	Succinate	Uracil
B_subtilis	L-Valine	0	Formate	Glycine Betaine	Nitrogen Dioxide	Succinate	Urea					Formate	Glycine Betaine	Nitrogen Dioxide	Succinate	Urea					Formate	Glycine Betaine	Nitrogen Dioxide	Succinate	Urea
B_subtilis	D-Xylose	0	Acetate	Carbon Dioxide	Formate	Glycine	Glycine Betaine	Succinate				Acetate	Carbon Dioxide	Formate	Glycine	Glycine Betaine	Succinate				Acetate	Carbon Dioxide	Formate	Glycine	Glycine Betaine	Succinate
B_subtilis	Xylitol	0	Glycine Betaine	Nitrogen Dioxide								Glycine Betaine	Nitrogen Dioxide								Glycine Betaine	Nitrogen Dioxide
E_coli	1,3-Propanediol	0	Nitrogen Dioxide									Nitrogen Dioxide									Nitrogen Dioxide
E_coli	Acetate	0		Formate		Nitrogen Dioxide							Formate		Nitrogen Dioxide							Formate		Nitrogen Dioxide
E_coli	Acetoacetate	0		Acetate	Carbon Dioxide		Nitrogen Dioxide						Acetate	Carbon Dioxide		Nitrogen Dioxide						Acetate	Carbon Dioxide		Nitrogen Dioxide
E_coli	N-Acetyl-D-glucosamine	0		Acetate	Carbon Dioxide	Formate							Acetate	Carbon Dioxide	Formate							Acetate	Carbon Dioxide	Formate
E_coli	N-Acetyl-D-mannosamine	0		Acetate	Carbon Dioxide	Formate		Nitrogen Dioxide					Acetate	Carbon Dioxide	Formate		Nitrogen Dioxide					Acetate	Carbon Dioxide	Formate		Nitrogen Dioxide
E_coli	Adenosine	0		Acetate	Adenine	Allantoin	Carbon Dioxide	Formate		Nitrogen Dioxide			Acetate	Adenine	Allantoin	Carbon Dioxide	Formate		Nitrogen Dioxide			Acetate	Adenine	Allantoin	Carbon Dioxide	Formate		Nitrogen Dioxide
E_coli	2-Oxoglutarate	0		Acetate	Carbon Dioxide	Formate	Glycolate		Nitrogen Dioxide				Acetate	Carbon Dioxide	Formate	Glycolate		Nitrogen Dioxide				Acetate	Carbon Dioxide	Formate	Glycolate		Nitrogen Dioxide
E_coli	D-Alanine	0		Acetate	Carbon Dioxide	Formate		Nitrogen Dioxide					Acetate	Carbon Dioxide	Formate		Nitrogen Dioxide					Acetate	Carbon Dioxide	Formate		Nitrogen Dioxide
E_coli	L-Alanine-L-Asparagine	0	Nitrogen Dioxide									Nitrogen Dioxide									Nitrogen Dioxide
E_coli	L-Alanine-L-Glutamine	0	Nitrogen Dioxide									Nitrogen Dioxide									Nitrogen Dioxide
E_coli	L-Alanine-L-Glutamate	0		Acetate	L-Asparagine	L-Aspartic acid	Carbon Dioxide	Formate		Nitrogen Dioxide			Acetate	L-Asparagine	L-Aspartic acid	Carbon Dioxide	Formate		Nitrogen Dioxide			Acetate	L-Asparagine	L-Aspartic acid	Carbon Dioxide	Formate		Nitrogen Dioxide
E_coli	L-Alanine-L-Histidine	0	Nitrogen Dioxide									Nitrogen Dioxide									Nitrogen Dioxide
E_coli	L-Alanine-L-Leucine	0	Nitrogen Dioxide									Nitrogen Dioxide									Nitrogen Dioxide
E_coli	L-Alanine-L-Threonine	0	Nitrogen Dioxide									Nitrogen Dioxide									Nitrogen Dioxide
E_coli	L-Alanine	0		Acetate	Carbon Dioxide	Formate		Nitrogen Dioxide					Acetate	Carbon Dioxide	Formate		Nitrogen Dioxide					Acetate	Carbon Dioxide	Formate		Nitrogen Dioxide
E_coli	L-Arginine	0		Acetate	Carbon Dioxide	Formate	Glycolate		Nitrogen Dioxide	Urea			Acetate	Carbon Dioxide	Formate	Glycolate		Nitrogen Dioxide	Urea			Acetate	Carbon Dioxide	Formate	Glycolate		Nitrogen Dioxide	Urea
E_coli	L-Asparagine	0		Acetate	Carbon Dioxide	Formate	Glycolate		Nitrogen Dioxide				Acetate	Carbon Dioxide	Formate	Glycolate		Nitrogen Dioxide				Acetate	Carbon Dioxide	Formate	Glycolate		Nitrogen Dioxide
E_coli	L-Aspartic acid	0		Acetate	Carbon Dioxide	Formate	Glycolate		Nitrogen Dioxide				Acetate	Carbon Dioxide	Formate	Glycolate		Nitrogen Dioxide				Acetate	Carbon Dioxide	Formate	Glycolate		Nitrogen Dioxide
E_coli	Butyrate	0		Acetate	Carbon Dioxide	Formate		Nitrogen Dioxide					Acetate	Carbon Dioxide	Formate		Nitrogen Dioxide					Acetate	Carbon Dioxide	Formate		Nitrogen Dioxide
E_coli	Cellobiose	0	Nitrogen Dioxide									Nitrogen Dioxide									Nitrogen Dioxide
E_coli	Citrate	0		Acetate	Carbon Dioxide	Formate	Glycolate		Nitrogen Dioxide				Acetate	Carbon Dioxide	Formate	Glycolate		Nitrogen Dioxide				Acetate	Carbon Dioxide	Formate	Glycolate		Nitrogen Dioxide
E_coli	L-Cysteine	0		Acetate	Carbon Dioxide	Formate	Hydrogen sulfide		Nitrogen Dioxide				Acetate	Carbon Dioxide	Formate	Hydrogen sulfide		Nitrogen Dioxide				Acetate	Carbon Dioxide	Formate	Hydrogen sulfide		Nitrogen Dioxide
E_coli	Deoxyadenosine	0	Nitrogen Dioxide									Nitrogen Dioxide									Nitrogen Dioxide
E_coli	Dextrin	0	Nitrogen Dioxide									Nitrogen Dioxide									Nitrogen Dioxide
E_coli	Ethanol	0		Acetate	Carbon Dioxide		Nitrogen Dioxide						Acetate	Carbon Dioxide		Nitrogen Dioxide						Acetate	Carbon Dioxide		Nitrogen Dioxide
E_coli	D-Fructose 6-phosphate	0		Acetate	Carbon Dioxide	Formate		Nitrogen Dioxide					Acetate	Carbon Dioxide	Formate							Acetate	Carbon Dioxide	Formate		Nitrogen Dioxide
E_coli	Formate	0	Allantoin		Nitrogen Dioxide							Allantoin		Nitrogen Dioxide							Allantoin		Nitrogen Dioxide
E_coli	Fructose	0	Nitrogen Dioxide									Nitrogen Dioxide									Nitrogen Dioxide
E_coli	L-Fucose	0		Acetate	Carbon Dioxide	Formate		Nitrogen Dioxide					Acetate	Carbon Dioxide	Formate		Nitrogen Dioxide					Acetate	Carbon Dioxide	Formate		Nitrogen Dioxide
E_coli	Fumarate	0		Acetate	Carbon Dioxide	Formate	Glycolate		Nitrogen Dioxide				Acetate	Carbon Dioxide	Formate	Glycolate		Nitrogen Dioxide				Acetate	Carbon Dioxide	Formate	Glycolate		Nitrogen Dioxide
E_coli	D-Glucose 1-phosphate	0		Acetate	Carbon Dioxide	Formate		Nitrogen Dioxide					Acetate	Carbon Dioxide	Formate							Acetate	Carbon Dioxide	Formate		Nitrogen Dioxide
E_coli	Glucose 6-phosphate	0		Acetate	Carbon Dioxide	Formate		Nitrogen Dioxide					Acetate	Carbon Dioxide	Formate							Acetate	Carbon Dioxide	Formate
E_coli	D-Galactose	0		Acetate	Carbon Dioxide	Formate							Acetate	Carbon Dioxide	Formate							Acetate	Carbon Dioxide	Formate
E_coli	D-Galactarate	0		Acetate	Carbon Dioxide	Formate		Nitrogen Dioxide					Acetate	Carbon Dioxide	Formate		Nitrogen Dioxide					Acetate	Carbon Dioxide	Formate		Nitrogen Dioxide
E_coli	D-Galactonate	0		Acetate	Carbon Dioxide	Formate		Nitrogen Dioxide					Acetate	Carbon Dioxide	Formate		Nitrogen Dioxide					Acetate	Carbon Dioxide	Formate		Nitrogen Dioxide
E_coli	D-Galacturonate	0		Acetate	Carbon Dioxide	Formate		Nitrogen Dioxide					Acetate	Carbon Dioxide	Formate		Nitrogen Dioxide					Acetate	Carbon Dioxide	Formate		Nitrogen Dioxide
E_coli	D-Glucosamine 6-phosphate	0		Acetate	Carbon Dioxide	Formate		Nitrogen Dioxide					Acetate	Carbon Dioxide	Formate		Nitrogen Dioxide					Acetate	Carbon Dioxide	Formate		Nitrogen Dioxide
E_coli	D-Glucosamine	0		Acetate	Carbon Dioxide	Formate		Nitrogen Dioxide					Acetate	Carbon Dioxide	Formate		Nitrogen Dioxide					Acetate	Carbon Dioxide	Formate		Nitrogen Dioxide
E_coli	D-Glucose	0		Acetate	Carbon Dioxide	Formate		Nitrogen Dioxide					Acetate	Carbon Dioxide	Formate							Acetate	Carbon Dioxide	Formate
E_coli	D-Gluconate	0	Nitrogen Dioxide									Nitrogen Dioxide									Nitrogen Dioxide
E_coli	D-Glucarate	0		Acetate	Carbon Dioxide	Formate		Nitrogen Dioxide					Acetate	Carbon Dioxide	Formate		Nitrogen Dioxide					Acetate	Carbon Dioxide	Formate		Nitrogen Dioxide
E_coli	D-Glucuronate	0		Acetate	Carbon Dioxide	Formate		Nitrogen Dioxide					Acetate	Carbon Dioxide	Formate		Nitrogen Dioxide					Acetate	Carbon Dioxide	Formate		Nitrogen Dioxide
E_coli	L-Glutamine	0		Acetate	Carbon Dioxide	Formate	Glycolate		Nitrogen Dioxide				Acetate	Carbon Dioxide	Formate	Glycolate		Nitrogen Dioxide				Acetate	Carbon Dioxide	Formate	Glycolate		Nitrogen Dioxide
E_coli	L-Glutamate	0		Acetate	Carbon Dioxide	Formate	Glycolate		Nitrogen Dioxide				Acetate	Carbon Dioxide	Formate	Glycolate		Nitrogen Dioxide				Acetate	Carbon Dioxide	Formate	Glycolate		Nitrogen Dioxide
E_coli	Glutarate	0	Nitrogen Dioxide									Nitrogen Dioxide									Nitrogen Dioxide
E_coli	Glyoxylate	0	Nitrogen Dioxide									Nitrogen Dioxide									Nitrogen Dioxide
E_coli	Glycine-L-Asparagine	0	Nitrogen Dioxide									Nitrogen Dioxide									Nitrogen Dioxide
E_coli	Glycine-L-Aspartic acid	0	Nitrogen Dioxide									Nitrogen Dioxide									Nitrogen Dioxide
E_coli	L-Cysteine-Glycine	0	Nitrogen Dioxide									Nitrogen Dioxide									Nitrogen Dioxide
E_coli	Glycine-L-Glutamine	0	Nitrogen Dioxide									Nitrogen Dioxide									Nitrogen Dioxide
E_coli	Glycine-L-Glutamate	0	Nitrogen Dioxide									Nitrogen Dioxide									Nitrogen Dioxide
E_coli	Glycine-L-Methionine	0	Nitrogen Dioxide									Nitrogen Dioxide									Nitrogen Dioxide
E_coli	Glycine-L-Phenylalanine	0	Nitrogen Dioxide									Nitrogen Dioxide									Nitrogen Dioxide
E_coli	Glycine-L-Proline	0	Nitrogen Dioxide									Nitrogen Dioxide									Nitrogen Dioxide
E_coli	Glycine-L-Tyrosine	0	Nitrogen Dioxide									Nitrogen Dioxide									Nitrogen Dioxide
E_coli	Glycine	0		Acetate	Carbon Dioxide	Formate		Nitrogen Dioxide					Acetate	Carbon Dioxide	Formate		Nitrogen Dioxide					Acetate	Carbon Dioxide	Formate		Nitrogen Dioxide
E_coli	Glycerol 3-phosphate	0		Acetate	Carbon Dioxide	Formate		Nitrogen Dioxide					Acetate	Carbon Dioxide	Formate		Nitrogen Dioxide					Acetate	Carbon Dioxide	Formate		Nitrogen Dioxide
E_coli	Glycerol	0		Acetate	Carbon Dioxide	Formate		Nitrogen Dioxide					Acetate	Carbon Dioxide	Formate		Nitrogen Dioxide					Carbon Dioxide	Formate		Nitrogen Dioxide
E_coli	Glycolate	0		Carbon Dioxide	Formate		Nitrogen Dioxide						Carbon Dioxide	Formate		Nitrogen Dioxide						Carbon Dioxide	Formate		Nitrogen Dioxide
E_coli	L-Histidine	0	Nitrogen Dioxide									Nitrogen Dioxide									Nitrogen Dioxide
E_coli	L-Isoleucine	0	Nitrogen Dioxide									Nitrogen Dioxide									Nitrogen Dioxide
E_coli	Inosine	0		Acetate	Allantoin	Carbon Dioxide	Formate		Nitrogen Dioxide				Acetate	Allantoin	Carbon Dioxide	Formate		Nitrogen Dioxide				Acetate	Allantoin	Carbon Dioxide	Formate		Nitrogen Dioxide
E_coli	D-Lactate	0		Acetate	Carbon Dioxide	Formate		Nitrogen Dioxide					Acetate	Carbon Dioxide	Formate		Nitrogen Dioxide					Acetate	Carbon Dioxide	Formate		Nitrogen Dioxide
E_coli	L-Lactate	0		Acetate	Carbon Dioxide	Formate		Nitrogen Dioxide					Acetate	Carbon Dioxide	Formate		Nitrogen Dioxide					Acetate	Carbon Dioxide	Formate		Nitrogen Dioxide
E_coli	Lactose	0		Acetate	Carbon Dioxide	Formate	D-Galactose	Glycolate					Acetate	Carbon Dioxide	Formate	D-Galactose	Glycolate					Acetate	Carbon Dioxide	Formate	Glycolate
E_coli	L-Leucine	0	Nitrogen Dioxide									Nitrogen Dioxide									Nitrogen Dioxide
E_coli	L-Lysine	0	Nitrogen Dioxide									Nitrogen Dioxide									Nitrogen Dioxide
E_coli	L-Lyxose	0		Acetate	Carbon Dioxide	Formate		Nitrogen Dioxide					Acetate	Carbon Dioxide	Formate		Nitrogen Dioxide					Acetate	Carbon Dioxide	Formate		Nitrogen Dioxide
E_coli	Alpha Methyl D glucoside	0	Nitrogen Dioxide									Nitrogen Dioxide									Nitrogen Dioxide
E_coli	D-Malate	0		Acetate	Carbon Dioxide	Formate		Nitrogen Dioxide					Acetate	Carbon Dioxide	Formate		Nitrogen Dioxide					Acetate	Carbon Dioxide	Formate		Nitrogen Dioxide
E_coli	L-Malate	0		Acetate	Carbon Dioxide	Formate	Glycolate		Nitrogen Dioxide				Acetate	Carbon Dioxide	Formate	Glycolate		Nitrogen Dioxide				Acetate	Carbon Dioxide	Formate	Glycolate		Nitrogen Dioxide
E_coli	Maltose	0		Acetate	Carbon Dioxide	Formate	Glycolate						Acetate	Carbon Dioxide	Formate	Glycolate						Acetate	Carbon Dioxide	Formate	Glycolate
E_coli	Maltotriose	0		Acetate	Carbon Dioxide	Formate	Glycolate						Acetate	Carbon Dioxide	Formate	Glycolate		D-Lactate				Acetate	Carbon Dioxide	Formate	Glycolate
E_coli	D-Mannose	0		Acetate	Carbon Dioxide	Formate							Acetate	Carbon Dioxide	Formate							Acetate	Carbon Dioxide	Formate
E_coli	Beta Methylglucoside	0	Nitrogen Dioxide									Nitrogen Dioxide									Nitrogen Dioxide
E_coli	Melibiose	0		Acetate	Carbon Dioxide	Formate	Glycolate						Acetate	Carbon Dioxide	Formate	Glycolate						Acetate	Carbon Dioxide	Formate	Glycolate
E_coli	L-Methionine-L-Alanine	0	Nitrogen Dioxide									Nitrogen Dioxide									Nitrogen Dioxide
E_coli	L-Methionine	0	Nitrogen Dioxide									Nitrogen Dioxide									Nitrogen Dioxide
E_coli	Mannitol	0		Acetate	Carbon Dioxide	Formate		Nitrogen Dioxide					Acetate	Carbon Dioxide	Formate		Nitrogen Dioxide					Acetate	Carbon Dioxide	Formate		Nitrogen Dioxide
E_coli	Ornithine	0		Acetate	Carbon Dioxide	Formate	Glycolate		Nitrogen Dioxide				Acetate	Carbon Dioxide	Formate	Glycolate		Nitrogen Dioxide				Acetate	Carbon Dioxide	Formate	Glycolate		Nitrogen Dioxide
E_coli	Phenylacetic acid	0	Nitrogen Dioxide									Nitrogen Dioxide									Nitrogen Dioxide
E_coli	Phenethylamine	0	Nitrogen Dioxide									Nitrogen Dioxide									Nitrogen Dioxide
E_coli	L-Phenylalanine	0	Nitrogen Dioxide									Nitrogen Dioxide									Nitrogen Dioxide
E_coli	Pimelate	0	Nitrogen Dioxide									Nitrogen Dioxide									Nitrogen Dioxide
E_coli	Propionate	0		Acetate	Carbon Dioxide	Formate		Nitrogen Dioxide					Acetate	Carbon Dioxide	Formate		Nitrogen Dioxide					Acetate	Carbon Dioxide	Formate		Nitrogen Dioxide
E_coli	L-Proline	0		Acetate	Carbon Dioxide	Formate	Glycolate	Hexanoate					Acetate	Carbon Dioxide	Formate	Glycolate	Hexanoate					Acetate	Carbon Dioxide	Formate	Glycolate	Hexanoate
E_coli	Putrescine	0		Acetate	Carbon Dioxide	Formate	Glycolate		Nitrogen Dioxide				Acetate	Carbon Dioxide	Formate	Glycolate		Nitrogen Dioxide				Acetate	Carbon Dioxide	Formate	Glycolate		Nitrogen Dioxide
E_coli	Pyruvate	0		Acetate	Carbon Dioxide	Formate		Nitrogen Dioxide					Acetate	Carbon Dioxide	Formate		Nitrogen Dioxide					Acetate	Carbon Dioxide	Formate		Nitrogen Dioxide
E_coli	D-Ribose	0		Acetate	Carbon Dioxide	Formate		Nitrogen Dioxide					Acetate	Carbon Dioxide	Formate		Nitrogen Dioxide					Acetate	Carbon Dioxide	Formate		Nitrogen Dioxide
E_coli	L-Rhamnose	0		Acetate	Carbon Dioxide	Formate		Nitrogen Dioxide					Acetate	Carbon Dioxide	Formate		Nitrogen Dioxide					Acetate	Carbon Dioxide	Formate		Nitrogen Dioxide
E_coli	D-Sorbitol	0		Acetate	Carbon Dioxide	Formate		Nitrogen Dioxide					Acetate	Carbon Dioxide	Formate		Nitrogen Dioxide					Acetate	Carbon Dioxide	Formate		Nitrogen Dioxide
E_coli	L-Serine	0		Acetate	Carbon Dioxide	Formate		Nitrogen Dioxide					Acetate	Carbon Dioxide	Formate		Nitrogen Dioxide					Acetate	Carbon Dioxide	Formate		Nitrogen Dioxide
E_coli	Spermidine	0	Nitrogen Dioxide									Nitrogen Dioxide									Nitrogen Dioxide
E_coli	Succinate	0		Acetate	Carbon Dioxide	Formate	Glycolate		Nitrogen Dioxide				Acetate	Carbon Dioxide	Formate	Glycolate		Nitrogen Dioxide				Acetate	Carbon Dioxide	Formate	Glycolate		Nitrogen Dioxide
E_coli	Sucrose	0		Acetate	Carbon Dioxide	Formate	Glycolate						Acetate	Carbon Dioxide	Formate	Glycolate						Acetate	Carbon Dioxide	Formate	Glycolate
E_coli	D-tartrate	0		Acetate	Carbon Dioxide	Formate	Glycolate		Nitrogen Dioxide				Acetate	Carbon Dioxide	Formate	Glycolate		Nitrogen Dioxide				Acetate	Carbon Dioxide	Formate	Glycolate		Nitrogen Dioxide
E_coli	L-tartrate	0		Acetate	Carbon Dioxide	Formate	Glycolate		Nitrogen Dioxide				Acetate	Carbon Dioxide	Formate	Glycolate		Nitrogen Dioxide				Acetate	Carbon Dioxide	Formate	Glycolate		Nitrogen Dioxide
E_coli	Tricarballylate	0	Nitrogen Dioxide									Nitrogen Dioxide									Nitrogen Dioxide
E_coli	L-Threonine	0		Acetate	Carbon Dioxide	Formate		Nitrogen Dioxide					Acetate	Carbon Dioxide	Formate		Nitrogen Dioxide					Acetate	Carbon Dioxide	Formate		Nitrogen Dioxide
E_coli	Thymidine	0		Acetate	Carbon Dioxide	Formate		Nitrogen Dioxide	Thymine				Acetate	Carbon Dioxide	Formate		Nitrogen Dioxide	Thymine				Acetate	Carbon Dioxide	Formate		Nitrogen Dioxide	Thymine
E_coli	Trehalose	0		Acetate	Carbon Dioxide	Formate	Glycolate						Acetate	Carbon Dioxide	Formate	Glycolate						Acetate	Carbon Dioxide	Formate	Glycolate
E_coli	L-Tryptophan	0		Acetate	Carbon Dioxide	Formate	Indole		Nitrogen Dioxide				Acetate	Carbon Dioxide	Formate	Indole		Nitrogen Dioxide				Acetate	Carbon Dioxide	Formate	Indole		Nitrogen Dioxide
E_coli	Tyramine	0	Nitrogen Dioxide									Nitrogen Dioxide									Nitrogen Dioxide
E_coli	L-Tyrosine	0	Nitrogen Dioxide									Nitrogen Dioxide									Nitrogen Dioxide
E_coli	Uridine	0		Acetate	Carbon Dioxide	Formate		Nitrogen Dioxide	Uracil				Acetate	Carbon Dioxide	Formate		Nitrogen Dioxide	Uracil				Acetate	Carbon Dioxide	Formate		Nitrogen Dioxide	Uracil
E_coli	L-Valine	0	Nitrogen Dioxide									Nitrogen Dioxide									Nitrogen Dioxide
E_coli	D-Xylose	0		Acetate	Carbon Dioxide	Formate		Nitrogen Dioxide					Acetate	Carbon Dioxide	Formate		Nitrogen Dioxide					Acetate	Carbon Dioxide	Formate		Nitrogen Dioxide
E_coli	Xylitol	0	Nitrogen Dioxide									Nitrogen Dioxide									Nitrogen Dioxide
K_pneumoniae	1,3-Propanediol	0
K_pneumoniae	Acetate	0
K_pneumoniae	Acetoacetate	0
K_pneumoniae	N-Acetyl-D-glucosamine	0	Acetate	D-Alanine	Carbon Dioxide	Ethanol		L-Valine				Acetate	D-Alanine	Carbon Dioxide	Ethanol		L-Valine				Acetate	D-Alanine	Carbon Dioxide	Ethanol		L-Valine
K_pneumoniae	N-Acetyl-D-mannosamine	0
K_pneumoniae	Adenosine	0	Acetate	Adenine	Carbon Dioxide	Ethanol						Acetate	Adenine	Carbon Dioxide	Ethanol						Acetate	Adenine	Carbon Dioxide	Ethanol
K_pneumoniae	2-Oxoglutarate	0
K_pneumoniae	D-Alanine	0
K_pneumoniae	L-Alanine-L-Asparagine	0
K_pneumoniae	L-Alanine-L-Glutamine	0
K_pneumoniae	L-Alanine-L-Glutamate	0
K_pneumoniae	L-Alanine-L-Histidine	0
K_pneumoniae	L-Alanine-L-Leucine	0
K_pneumoniae	L-Alanine-L-Threonine	0
K_pneumoniae	L-Alanine	0
K_pneumoniae	L-Arginine	0
K_pneumoniae	L-Asparagine	0
K_pneumoniae	L-Aspartic acid	0
K_pneumoniae	Butyrate	0
K_pneumoniae	Cellobiose	0	Acetate	Carbon Dioxide	Ethanol		L-Valine					Acetate	Carbon Dioxide	Ethanol		L-Valine					Acetate	Carbon Dioxide	Ethanol		L-Valine
K_pneumoniae	Citrate	0	Acetate	Carbon Dioxide	Formate							Acetate	Carbon Dioxide	Formate							Acetate	Carbon Dioxide	Formate
K_pneumoniae	L-Cysteine	0
K_pneumoniae	Deoxyadenosine	0
K_pneumoniae	Dextrin	0
K_pneumoniae	Ethanol	0
K_pneumoniae	D-Fructose 6-phosphate	0	Acetate	Carbon Dioxide	Ethanol		L-Valine					Acetate	Carbon Dioxide	Ethanol		L-Valine					Acetate	Carbon Dioxide	Ethanol		L-Valine
K_pneumoniae	Formate	0
K_pneumoniae	Fructose	0
K_pneumoniae	L-Fucose	0	(R)-Propane-1,2-diol	Acetate	Carbon Dioxide	Ethanol		Propanal				(R)-Propane-1,2-diol	Acetate	Carbon Dioxide		Propanal					(R)-Propane-1,2-diol	Acetate	Carbon Dioxide		Propanal
K_pneumoniae	Fumarate	0
K_pneumoniae	D-Glucose 1-phosphate	0	Acetate	Carbon Dioxide	Ethanol		L-Valine					Acetate	Carbon Dioxide	Ethanol		L-Valine					Acetate	Carbon Dioxide	Ethanol		L-Valine
K_pneumoniae	Glucose 6-phosphate	0	Acetate	Carbon Dioxide	Ethanol		L-Valine					Acetate	Carbon Dioxide	Ethanol		L-Valine					Acetate	Carbon Dioxide	Ethanol		L-Valine
K_pneumoniae	D-Galactose	0	Acetate	Carbon Dioxide	Ethanol							Acetate	Carbon Dioxide	Ethanol							Acetate	Carbon Dioxide	Ethanol
K_pneumoniae	D-Galactarate	0	Acetate	Carbon Dioxide	Formate							Acetate	Carbon Dioxide	Formate							Acetate	Carbon Dioxide	Formate
K_pneumoniae	D-Galactonate	0	Acetate	Carbon Dioxide	Ethanol							Acetate	Carbon Dioxide	Ethanol							Acetate	Carbon Dioxide	Ethanol
K_pneumoniae	D-Galacturonate	0	Acetate	Carbon Dioxide	Ethanol							Acetate	Carbon Dioxide	Ethanol							Acetate	Carbon Dioxide
K_pneumoniae	D-Glucosamine 6-phosphate	0	Acetate	D-Alanine	Carbon Dioxide	Ethanol		L-Valine				Acetate	D-Alanine	Carbon Dioxide	Ethanol		L-Valine				Acetate	D-Alanine	Carbon Dioxide	Ethanol		L-Valine
K_pneumoniae	D-Glucosamine	0	Acetate	D-Alanine	Carbon Dioxide	Ethanol		L-Valine				Acetate	D-Alanine	Carbon Dioxide	Ethanol		L-Valine				Acetate	D-Alanine	Carbon Dioxide	Ethanol		L-Valine
K_pneumoniae	D-Glucose	0	Acetate	Carbon Dioxide	Ethanol							Acetate	Carbon Dioxide	Ethanol							Acetate	Carbon Dioxide	Ethanol
K_pneumoniae	D-Gluconate	0
K_pneumoniae	D-Glucarate	0	Acetate	Carbon Dioxide	Formate							Acetate	Carbon Dioxide	Formate							Acetate	Carbon Dioxide	Formate
K_pneumoniae	D-Glucuronate	0	Acetate	Carbon Dioxide	Ethanol							Acetate	Carbon Dioxide								Acetate	Carbon Dioxide
K_pneumoniae	L-Glutamine	0
K_pneumoniae	L-Glutamate	0	Acetate	D-Alanine	Carbon Dioxide		L-Proline	Succinate				Acetate	D-Alanine	Carbon Dioxide		L-Proline	Succinate				Acetate	D-Alanine	Carbon Dioxide		L-Proline	Succinate
K_pneumoniae	Glutarate	0
K_pneumoniae	Glyoxylate	0
K_pneumoniae	Glycine-L-Asparagine	0
K_pneumoniae	Glycine-L-Aspartic acid	0
K_pneumoniae	L-Cysteine-Glycine	0
K_pneumoniae	Glycine-L-Glutamine	0
K_pneumoniae	Glycine-L-Glutamate	0
K_pneumoniae	Glycine-L-Methionine	0
K_pneumoniae	Glycine-L-Phenylalanine	0
K_pneumoniae	Glycine-L-Proline	0
K_pneumoniae	Glycine-L-Tyrosine	0
K_pneumoniae	Glycine	0
K_pneumoniae	Glycerol 3-phosphate	0	Carbon Dioxide	Ethanol								Carbon Dioxide	Ethanol								Carbon Dioxide	Ethanol
K_pneumoniae	Glycerol	0	1,3-Propanediol	Carbon Dioxide	Ethanol							Carbon Dioxide	Ethanol								Carbon Dioxide	Ethanol
K_pneumoniae	Glycolate	0
K_pneumoniae	L-Histidine	0
K_pneumoniae	L-Isoleucine	0
K_pneumoniae	Inosine	0	Acetate	Adenine	Carbon Dioxide	Ethanol						Acetate	Adenine	Carbon Dioxide	Ethanol						Acetate	Adenine	Carbon Dioxide	Ethanol
K_pneumoniae	D-Lactate	0
K_pneumoniae	L-Lactate	0
K_pneumoniae	Lactose	0	Acetate	Carbon Dioxide	Ethanol		L-Valine					Acetate	Carbon Dioxide	Ethanol		L-Valine					Acetate	Carbon Dioxide	Ethanol		L-Valine
K_pneumoniae	L-Leucine	0
K_pneumoniae	L-Lysine	0
K_pneumoniae	L-Lyxose	0	Acetate	Carbon Dioxide	Ethanol							Acetate	Carbon Dioxide	Ethanol							Acetate	Carbon Dioxide	Ethanol
K_pneumoniae	Alpha Methyl D glucoside	0
K_pneumoniae	D-Malate	0
K_pneumoniae	L-Malate	0
K_pneumoniae	Maltose	0	Acetate	Carbon Dioxide	Ethanol		L-Valine					Acetate	Carbon Dioxide	Ethanol		L-Valine					Acetate	Carbon Dioxide	Ethanol		L-Valine
K_pneumoniae	Maltotriose	0	Acetate	Carbon Dioxide	Ethanol		L-Valine					Acetate	Carbon Dioxide	Ethanol		L-Valine					Acetate	Carbon Dioxide	Ethanol		L-Valine
K_pneumoniae	D-Mannose	0	Acetate	Carbon Dioxide	Ethanol							Acetate	Carbon Dioxide	Ethanol							Acetate	Carbon Dioxide	Ethanol
K_pneumoniae	Beta Methylglucoside	0
K_pneumoniae	Melibiose	0	Acetate	Carbon Dioxide	Ethanol		L-Valine					Acetate	Carbon Dioxide	Ethanol		L-Valine					Acetate	Carbon Dioxide	Ethanol		L-Valine
K_pneumoniae	L-Methionine-L-Alanine	0
K_pneumoniae	L-Methionine	0
K_pneumoniae	Mannitol	0	Acetate	Carbon Dioxide	Ethanol							Acetate	Carbon Dioxide	Ethanol							Acetate	Carbon Dioxide	Ethanol
K_pneumoniae	Ornithine	0
K_pneumoniae	Phenylacetic acid	0
K_pneumoniae	Phenethylamine	0
K_pneumoniae	L-Phenylalanine	0
K_pneumoniae	Pimelate	0
K_pneumoniae	Propionate	0
K_pneumoniae	L-Proline	0
K_pneumoniae	Putrescine	0
K_pneumoniae	Pyruvate	0	Acetate	Carbon Dioxide	Formate							Acetate	Carbon Dioxide	Formate							Acetate	Carbon Dioxide	Formate
K_pneumoniae	D-Ribose	0	Acetate	Carbon Dioxide	Ethanol							Acetate	Carbon Dioxide	Ethanol							Acetate	Carbon Dioxide	Ethanol
K_pneumoniae	L-Rhamnose	0	(R)-Propane-1,2-diol	Acetate	Carbon Dioxide	Ethanol		Propanal				(R)-Propane-1,2-diol	Acetate	Carbon Dioxide		Propanal					(R)-Propane-1,2-diol	Acetate	Carbon Dioxide		Propanal
K_pneumoniae	D-Sorbitol	0	Acetate	Carbon Dioxide	Ethanol							Acetate	Carbon Dioxide	Ethanol							Acetate	Carbon Dioxide	Ethanol
K_pneumoniae	L-Serine	0	Acetate	Carbon Dioxide	Formate							Acetate	Carbon Dioxide	Formate							Acetate	Carbon Dioxide	Formate
K_pneumoniae	Spermidine	0
K_pneumoniae	Succinate	0
K_pneumoniae	Sucrose	0	Acetate	Carbon Dioxide	Ethanol		L-Valine					Acetate	Carbon Dioxide	Ethanol		L-Valine					Acetate	Carbon Dioxide	Ethanol		L-Valine
K_pneumoniae	D-tartrate	0
K_pneumoniae	L-tartrate	0
K_pneumoniae	Tricarballylate	0
K_pneumoniae	L-Threonine	0
K_pneumoniae	Thymidine	0	Acetate	Carbon Dioxide	Ethanol		Thymine	L-Valine				Acetate	Carbon Dioxide	Ethanol		Thymine	L-Valine				Acetate	Carbon Dioxide	Ethanol		Thymine	L-Valine
K_pneumoniae	Trehalose	0	Acetate	Carbon Dioxide	Ethanol		L-Valine					Acetate	Carbon Dioxide	Ethanol		L-Valine					Acetate	Carbon Dioxide	Ethanol		L-Valine
K_pneumoniae	L-Tryptophan	0
K_pneumoniae	Tyramine	0
K_pneumoniae	L-Tyrosine	0
K_pneumoniae	Uridine	0	Acetate	Carbon Dioxide	Ethanol		Uracil					Acetate	Carbon Dioxide	Ethanol		Uracil					Acetate	Carbon Dioxide	Ethanol		Uracil
K_pneumoniae	L-Valine	0
K_pneumoniae	D-Xylose	0	Acetate	Carbon Dioxide	Ethanol							Acetate	Carbon Dioxide	Ethanol							Acetate	Carbon Dioxide	Ethanol
K_pneumoniae	Xylitol	0
L_lactis	1,3-Propanediol	0
L_lactis	Acetate	0
L_lactis	Acetoacetate	0
L_lactis	N-Acetyl-D-glucosamine	0
L_lactis	N-Acetyl-D-mannosamine	0
L_lactis	Adenosine	0
L_lactis	2-Oxoglutarate	0
L_lactis	D-Alanine	0
L_lactis	L-Alanine-L-Asparagine	0
L_lactis	L-Alanine-L-Glutamine	0
L_lactis	L-Alanine-L-Glutamate	0
L_lactis	L-Alanine-L-Histidine	0
L_lactis	L-Alanine-L-Leucine	0
L_lactis	L-Alanine-L-Threonine	0
L_lactis	L-Alanine	0
L_lactis	L-Arginine	0
L_lactis	L-Asparagine	0
L_lactis	L-Aspartic acid	0
L_lactis	Butyrate	0
L_lactis	Cellobiose	0
L_lactis	Citrate	0
L_lactis	L-Cysteine	0
L_lactis	Deoxyadenosine	0
L_lactis	Dextrin	0
L_lactis	Ethanol	0
L_lactis	D-Fructose 6-phosphate	0
L_lactis	Formate	0
L_lactis	Fructose	0
L_lactis	L-Fucose	0
L_lactis	Fumarate	0
L_lactis	D-Glucose 1-phosphate	0
L_lactis	Glucose 6-phosphate	0
L_lactis	D-Galactose	0
L_lactis	D-Galactarate	0
L_lactis	D-Galactonate	0
L_lactis	D-Galacturonate	0
L_lactis	D-Glucosamine 6-phosphate	0
L_lactis	D-Glucosamine	0
L_lactis	D-Glucose	0
L_lactis	D-Gluconate	0
L_lactis	D-Glucarate	0
L_lactis	D-Glucuronate	0
L_lactis	L-Glutamine	0
L_lactis	L-Glutamate	0
L_lactis	Glutarate	0
L_lactis	Glyoxylate	0
L_lactis	Glycine-L-Asparagine	0
L_lactis	Glycine-L-Aspartic acid	0
L_lactis	L-Cysteine-Glycine	0
L_lactis	Glycine-L-Glutamine	0
L_lactis	Glycine-L-Glutamate	0
L_lactis	Glycine-L-Methionine	0
L_lactis	Glycine-L-Phenylalanine	0
L_lactis	Glycine-L-Proline	0
L_lactis	Glycine-L-Tyrosine	0
L_lactis	Glycine	0
L_lactis	Glycerol 3-phosphate	0
L_lactis	Glycerol	0
L_lactis	Glycolate	0
L_lactis	L-Histidine	0
L_lactis	L-Isoleucine	0
L_lactis	Inosine	0
L_lactis	D-Lactate	0
L_lactis	L-Lactate	0
L_lactis	Lactose	0
L_lactis	L-Leucine	0
L_lactis	L-Lysine	0
L_lactis	L-Lyxose	0
L_lactis	Alpha Methyl D glucoside	0
L_lactis	D-Malate	0
L_lactis	L-Malate	0
L_lactis	Maltose	0
L_lactis	Maltotriose	0
L_lactis	D-Mannose	0
L_lactis	Beta Methylglucoside	0
L_lactis	Melibiose	0
L_lactis	L-Methionine-L-Alanine	0
L_lactis	L-Methionine	0
L_lactis	Mannitol	0
L_lactis	Ornithine	0
L_lactis	Phenylacetic acid	0
L_lactis	Phenethylamine	0
L_lactis	L-Phenylalanine	0
L_lactis	Pimelate	0
L_lactis	Propionate	0
L_lactis	L-Proline	0
L_lactis	Putrescine	0
L_lactis	Pyruvate	0
L_lactis	D-Ribose	0
L_lactis	L-Rhamnose	0
L_lactis	D-Sorbitol	0
L_lactis	L-Serine	0
L_lactis	Spermidine	0
L_lactis	Succinate	0
L_lactis	Sucrose	0
L_lactis	D-tartrate	0
L_lactis	L-tartrate	0
L_lactis	Tricarballylate	0
L_lactis	L-Threonine	0
L_lactis	Thymidine	0
L_lactis	Trehalose	0
L_lactis	L-Tryptophan	0
L_lactis	Tyramine	0
L_lactis	L-Tyrosine	0
L_lactis	Uridine	0
L_lactis	L-Valine	0
L_lactis	D-Xylose	0
L_lactis	Xylitol	0
M_extorquens	1,3-Propanediol	0
M_extorquens	Acetate	0
M_extorquens	Acetoacetate	0
M_extorquens	N-Acetyl-D-glucosamine	0
M_extorquens	N-Acetyl-D-mannosamine	0
M_extorquens	Adenosine	0
M_extorquens	2-Oxoglutarate	0
M_extorquens	D-Alanine	0
M_extorquens	L-Alanine-L-Asparagine	0
M_extorquens	L-Alanine-L-Glutamine	0
M_extorquens	L-Alanine-L-Glutamate	0
M_extorquens	L-Alanine-L-Histidine	0
M_extorquens	L-Alanine-L-Leucine	0
M_extorquens	L-Alanine-L-Threonine	0
M_extorquens	L-Alanine	0
M_extorquens	L-Arginine	0
M_extorquens	L-Asparagine	0
M_extorquens	L-Aspartic acid	0
M_extorquens	Butyrate	0
M_extorquens	Cellobiose	0
M_extorquens	Citrate	0
M_extorquens	L-Cysteine	0
M_extorquens	Deoxyadenosine	0
M_extorquens	Dextrin	0
M_extorquens	Ethanol	0
M_extorquens	D-Fructose 6-phosphate	0
M_extorquens	Formate	0
M_extorquens	Fructose	0
M_extorquens	L-Fucose	0
M_extorquens	Fumarate	0
M_extorquens	D-Glucose 1-phosphate	0
M_extorquens	Glucose 6-phosphate	0
M_extorquens	D-Galactose	0
M_extorquens	D-Galactarate	0
M_extorquens	D-Galactonate	0
M_extorquens	D-Galacturonate	0
M_extorquens	D-Glucosamine 6-phosphate	0
M_extorquens	D-Glucosamine	0
M_extorquens	D-Glucose	0
M_extorquens	D-Gluconate	0
M_extorquens	D-Glucarate	0
M_extorquens	D-Glucuronate	0
M_extorquens	L-Glutamine	0
M_extorquens	L-Glutamate	0
M_extorquens	Glutarate	0
M_extorquens	Glyoxylate	0
M_extorquens	Glycine-L-Asparagine	0
M_extorquens	Glycine-L-Aspartic acid	0
M_extorquens	L-Cysteine-Glycine	0
M_extorquens	Glycine-L-Glutamine	0
M_extorquens	Glycine-L-Glutamate	0
M_extorquens	Glycine-L-Methionine	0
M_extorquens	Glycine-L-Phenylalanine	0
M_extorquens	Glycine-L-Proline	0
[truncated: 1,026 more rows]
